# Supplementary material for: 2,5-Di­methyl­phenyl quinoline-2-carboxy­l­ate
Source: Acta Crystallogr Sect E Struct Rep Online. 2014 Jan 15;70(Pt 2):o147. doi: 10.1107/S160053681400052X (PMC3998309; doi:10.1107/S160053681400052X)
Supplement: Supplementary file 1 [file e-70-0o147-sup1.cif]

##############################################################################
#                                                                            #
# This CIF contains the data in a paper accepted for publication in          #
# Acta Crystallographica Section E. It conforms to the requirements of       #
# Notes for Authors for Acta Crystallographica Section E, and has been       #
# peer reviewed under the auspices of the IUCr Commission on Journals.       #
#                                                                            #
# Full details of the Crystallographic Information File format               #
# are given in the paper "The Crystallographic Information File (CIF):       #
# a New Standard Archive File for Crystallography" by S. R. Hall, F. H.      #
# Allen and I. D. Brown [Acta Cryst. (1991), A47, 655-685].                  #
#                                                                            #
# The current version of the core CIF dictionary is obtainable from          #
# ftp://ftp.iucr.org/pub/cif_core.dic.                                       #
#                                                                            #
# Software is freely available for graphical display of the structure(s)     #
# in this CIF. For information consult the CIF software page                 #
# http://www.iucr.org/resources/cif/software.                                #
#                                                                            #
# This file may be used for bona fide research purposes within the           #
# scientific community so long as proper attribution is given to the journal # 
# article from which it was obtained.                                        #
#                                                                            #
##############################################################################
data_I
_database_code_depnum_ccdc_archive 'CCDC 980675'
_audit_creation_method
;
Olex2 1.2
(compiled Apr 23 2013 17:54:37, GUI svn.r4466)
;
_journal_date_recd_electronic     2014-01-07
_journal_date_accepted     2014-01-08
_journal_name_full     'Acta Crystallographica, Section E'
_journal_year     2014
_journal_volume     70
_journal_issue      2
_journal_page_first     o147
_journal_page_last     o147
_journal_paper_category     QO
_journal_paper_doi     10.1107/S160053681400052X
_journal_coeditor_code     HB7183
_publ_contact_author_name     'Jasinski, Jerry P.'
_publ_contact_author_address
;
Department of Chemistry
Keene State College
229 Main Street
Keene, New Hampshire 03435, USA
;
_publ_contact_author_email     jjasinski@keene.edu
_publ_contact_author_fax     ?
_publ_contact_author_phone     '603 358-2563'
_publ_section_title
;
2,5-Dimethylphenyl quinoline-2-carboxylate
;
loop_
    _publ_author_name
    _publ_author_address
    'Fazal, E.'
;
Department of Chemistry
Yuvaraja's College,
Mysore 570 005, India
;
    'Kaur, Manpreet'
;
Department of Studies in Chemistry
University of Mysore
Manasagangotri,  Mysore 570 006, India
;
    'Jasinski, Jerry P.'
;
Department of Chemistry
Keene State College
229 Main Street
Keene, NH 03435-2001, USA
;
    'Nagarajan, S.'
;
P.P.S.F.T. Department,
Central Food Technplogy Research institute,
Mysore 570 005, India
;
    'Sudha, B. S.'
;
Department of Chemistry
Yuvaraja's College,
Mysore 570 005, India
;
_chemical_name_systematic
;
2,5-Dimethylphenyl quinoline-2-carboxylate
;
_chemical_name_common
;
2,5-dimethylphenyl quinoline-2-carboxylate
;
_chemical_formula_moiety     'C18 H15 N O2'
_chemical_formula_sum     'C18 H15 N O2'
_chemical_formula_iupac     'C18 H15 N O2'
_chemical_formula_weight     277.31
_chemical_melting_point     ?
_shelx_space_group_comment
;
The symmetry employed for this shelxl refinement is uniquely defined
by the following loop, which should always be used as a source of
symmetry information in preference to the above space-group names.
They are only intended as comments.
;
_space_group_crystal_system     orthorhombic
_space_group_name_H-M_alt     'P 21 21 21'
_space_group_name_Hall     'P 2ac 2ab'
loop_
    _space_group_symop_operation_xyz
    'x, y, z'
    '-x+1/2, -y, z+1/2'
    'x+1/2, -y+1/2, -z'
    '-x, y+1/2, -z+1/2'
_cell_length_a     8.2261(3)
_cell_length_b     11.6007(5)
_cell_length_c     14.5738(5)
_cell_angle_alpha     90
_cell_angle_beta     90
_cell_angle_gamma     90
_cell_volume     1390.76(9)
_cell_formula_units_Z     4
_cell_measurement_reflns_used     3982
_cell_measurement_theta_min     3.03
_cell_measurement_theta_max     72.40
_cell_measurement_temperature     173(2)
_exptl_crystal_description     irregular
_exptl_crystal_colour     colourless
_exptl_crystal_size_max     0.46
_exptl_crystal_size_mid     0.34
_exptl_crystal_size_min     0.18
_exptl_crystal_density_diffrn     1.324
_exptl_crystal_density_meas     ?
_exptl_crystal_density_method     ?
_exptl_crystal_F_000     584
_exptl_absorpt_coefficient_mu     0.693
_exptl_absorpt_correction_type     multi-scan
_exptl_absorpt_process_details     '(CrysAlis PRO; Agilent, 2012)'
_shelx_estimated_absorpt_T_min     ?
_shelx_estimated_absorpt_T_max     ?
_exptl_absorpt_correction_T_min     0.71110
_exptl_absorpt_correction_T_max     1.00000
_exptl_special_details     ?
_diffrn_ambient_temperature     173(2)
_diffrn_radiation_type     CuK\a
_diffrn_radiation_wavelength     1.54184
_diffrn_measurement_device_type     'Agilent Gemini EOS'
_diffrn_measurement_method     '\w scans'
_diffrn_detector_area_resol_mean     16.0416
_diffrn_reflns_number     8332
_diffrn_reflns_av_R_equivalents     0.0307
_diffrn_reflns_theta_min     4.872
_diffrn_reflns_theta_max     72.555
_diffrn_reflns_theta_full     67.684
_diffrn_measured_fraction_theta_max     0.995
_diffrn_measured_fraction_theta_full     0.999
_diffrn_reflns_limit_h_min     -6
_diffrn_reflns_limit_h_max     10
_diffrn_reflns_limit_k_min     -14
_diffrn_reflns_limit_k_max     13
_diffrn_reflns_limit_l_min     -17
_diffrn_reflns_limit_l_max     17
_refine_special_details     ?
_reflns_number_total     2721
_reflns_number_gt     2585
_reflns_threshold_expression     I>2\s(I)
_refine_ls_structure_factor_coef     Fsqd
_refine_ls_matrix_type     full
_refine_ls_R_factor_all     0.0370
_refine_ls_R_factor_gt     0.0353
_refine_ls_wR_factor_gt     0.0988
_refine_ls_wR_factor_ref     0.1006
_refine_ls_goodness_of_fit_ref     1.045
_refine_ls_restrained_S_all     1.045
_refine_ls_number_reflns     2721
_refine_ls_number_parameters     193
_refine_ls_number_restraints     0
_refine_ls_hydrogen_treatment     constr
_refine_ls_weighting_scheme     calc
_refine_ls_weighting_details
              'w=1/[\s^2^(Fo^2^)+(0.0609P)^2^+0.1748P] where P=(Fo^2^+2Fc^2^)/3'
_atom_sites_solution_hydrogens     geom
_atom_sites_solution_primary     direct
_atom_sites_solution_secondary     ?
_refine_ls_shift/su_max     0.008
_refine_ls_shift/su_mean     0.000
_refine_diff_density_max     0.178
_refine_diff_density_min     -0.164
_refine_ls_extinction_method     'SHELXL-2012 (Sheldrick, 2008)'
_refine_ls_extinction_coef     0.0027(7)
_refine_ls_extinction_expression
                                  'Fc^*^=kFc[1+0.001xFc^2^\l^3^/sin(2\q)]^-1/4^'
_refine_ls_abs_structure_details
;
Flack parameter determined using 1049 quotients
[(<i>I</i>^+^)-(<i>I</i>^-^)]/[(<i>I</i>^+^)+(<i>I</i>^-^)]
(Parsons <i>et al.</i>, 2013)
;
_refine_ls_abs_structure_Flack     -0.04(16)
loop_
    _atom_type_symbol
    _atom_type_description
    _atom_type_scat_dispersion_real
    _atom_type_scat_dispersion_imag
    _atom_type_scat_source
    'C' 'C' 0.0181 0.0091
                         'International Tables Vol C Tables 4.2.6.8 and 6.1.1.4'
    'H' 'H' 0.0000 0.0000
                         'International Tables Vol C Tables 4.2.6.8 and 6.1.1.4'
    'N' 'N' 0.0311 0.0180
                         'International Tables Vol C Tables 4.2.6.8 and 6.1.1.4'
    'O' 'O' 0.0492 0.0322
                         'International Tables Vol C Tables 4.2.6.8 and 6.1.1.4'
_computing_data_collection     'CrysAlis PRO (Agilent, 2012)'
_computing_cell_refinement     'CrysAlis PRO (Agilent, 2012)'
_computing_data_reduction     'CrysAlis RED (Agilent, 2012)'
_computing_structure_solution     'SUPERFLIP (Palatinus & Chapuis, 2007)'
_computing_structure_refinement     'SHELXL-2012 (Sheldrick, 2008)'
_computing_molecular_graphics     'OLEX2 (Dolomanov <i>et al.</i>, 2009)'
_computing_publication_material     'OLEX2 (Dolomanov <i>et al.</i>, 2009)'
loop_
    _atom_site_type_symbol
    _atom_site_label
    _atom_site_fract_x
    _atom_site_fract_y
    _atom_site_fract_z
    _atom_site_U_iso_or_equiv
    _atom_site_adp_type
    _atom_site_calc_flag
    _atom_site_occupancy
    _atom_site_disorder_assembly
    _atom_site_disorder_group
    O O1 0.4090(2) 0.00776(14) 0.45505(11) 0.0439(4) Uani d 1 . .
    O O2 0.5803(2) 0.13777(12) 0.39481(9) 0.0330(4) Uani d 1 . .
    N N1 0.3984(2) 0.13265(14) 0.61466(11) 0.0259(4) Uani d 1 . .
    C C1 0.4863(2) 0.09441(16) 0.46254(13) 0.0274(4) Uani d 1 . .
    C C2 0.4902(2) 0.16990(15) 0.54669(12) 0.0248(4) Uani d 1 . .
    C C3 0.5847(2) 0.27162(16) 0.54988(13) 0.0276(4) Uani d 1 . .
    H H3 0.6468 0.2956 0.4984 0.033 Uiso calc 1 . .
    C C4 0.5840(3) 0.33438(17) 0.62920(14) 0.0292(4) Uani d 1 . .
    H H4 0.6464 0.4031 0.6334 0.035 Uiso calc 1 . .
    C C5 0.4907(3) 0.29728(16) 0.70485(13) 0.0265(4) Uani d 1 . .
    C C6 0.4872(3) 0.35546(17) 0.79056(14) 0.0321(4) Uani d 1 . .
    H H6 0.5502 0.4232 0.7992 0.038 Uiso calc 1 . .
    C C7 0.3934(3) 0.31404(19) 0.86066(14) 0.0349(5) Uani d 1 . .
    H H7 0.3927 0.3529 0.9180 0.042 Uiso calc 1 . .
    C C8 0.2979(3) 0.21456(19) 0.84884(14) 0.0334(5) Uani d 1 . .
    H H8 0.2323 0.1877 0.8981 0.040 Uiso calc 1 . .
    C C9 0.2982(3) 0.15600(17) 0.76741(14) 0.0296(4) Uani d 1 . .
    H H9 0.2325 0.0893 0.7601 0.035 Uiso calc 1 . .
    C C10 0.3968(2) 0.19518(16) 0.69387(13) 0.0252(4) Uani d 1 . .
    C C11 0.5828(2) 0.07494(17) 0.31151(12) 0.0271(4) Uani d 1 . .
    C C12 0.6794(2) -0.02221(17) 0.30398(14) 0.0286(4) Uani d 1 . .
    C C13 0.6803(3) -0.07618(18) 0.21885(14) 0.0318(4) Uani d 1 . .
    H H13 0.7445 -0.1435 0.2107 0.038 Uiso calc 1 . .
    C C14 0.5903(3) -0.03456(18) 0.14550(14) 0.0326(5) Uani d 1 . .
    H H14 0.5932 -0.0740 0.0884 0.039 Uiso calc 1 . .
    C C15 0.4960(2) 0.06388(18) 0.15446(13) 0.0313(4) Uani d 1 . .
    C C16 0.4932(3) 0.11850(17) 0.23933(14) 0.0294(4) Uani d 1 . .
    H H16 0.4294 0.1860 0.2477 0.035 Uiso calc 1 . .
    C C17 0.4019(3) 0.1117(2) 0.07440(16) 0.0452(6) Uani d 1 . .
    H H17A 0.3427 0.1809 0.0938 0.068 Uiso calc 1 . .
    H H17B 0.3245 0.0537 0.0525 0.068 Uiso calc 1 . .
    H H17C 0.4772 0.1318 0.0248 0.068 Uiso calc 1 . .
    C C18 0.7792(3) -0.0662(2) 0.38316(16) 0.0400(5) Uani d 1 . .
    H H18A 0.8297 -0.0011 0.4151 0.060 Uiso calc 1 . .
    H H18B 0.8640 -0.1180 0.3601 0.060 Uiso calc 1 . .
    H H18C 0.7088 -0.1083 0.4258 0.060 Uiso calc 1 . .
loop_
    _atom_site_aniso_label
    _atom_site_aniso_U_11
    _atom_site_aniso_U_22
    _atom_site_aniso_U_33
    _atom_site_aniso_U_12
    _atom_site_aniso_U_13
    _atom_site_aniso_U_23
    O1 0.0543(10) 0.0445(9) 0.0330(8) -0.0212(8) 0.0128(8) -0.0122(7)
    O2 0.0444(8) 0.0311(7) 0.0235(7) -0.0073(6) 0.0076(6) -0.0061(5)
    N1 0.0281(8) 0.0265(8) 0.0232(8) 0.0012(7) 0.0003(7) -0.0005(6)
    C1 0.0283(9) 0.0294(9) 0.0246(9) -0.0001(8) 0.0006(8) -0.0011(7)
    C2 0.0270(8) 0.0262(9) 0.0211(8) 0.0032(8) -0.0015(8) -0.0008(7)
    C3 0.0305(9) 0.0273(9) 0.0251(9) 0.0009(8) 0.0008(8) 0.0019(7)
    C4 0.0327(9) 0.0237(9) 0.0311(10) -0.0010(8) -0.0015(8) -0.0002(8)
    C5 0.0308(9) 0.0238(9) 0.0248(9) 0.0061(8) -0.0032(8) -0.0015(7)
    C6 0.0415(11) 0.0251(9) 0.0296(10) 0.0033(9) -0.0039(9) -0.0041(7)
    C7 0.0453(11) 0.0359(11) 0.0234(9) 0.0113(10) -0.0012(9) -0.0056(8)
    C8 0.0372(10) 0.0397(11) 0.0232(9) 0.0093(9) 0.0029(9) 0.0028(8)
    C9 0.0302(9) 0.0321(10) 0.0264(10) 0.0025(8) -0.0001(8) 0.0021(8)
    C10 0.0269(9) 0.0255(9) 0.0234(8) 0.0052(8) -0.0015(7) 0.0004(7)
    C11 0.0336(10) 0.0254(9) 0.0222(8) -0.0067(8) 0.0048(8) -0.0033(7)
    C12 0.0289(9) 0.0281(9) 0.0288(10) -0.0035(8) 0.0038(8) 0.0017(8)
    C13 0.0338(10) 0.0272(9) 0.0344(10) -0.0004(9) 0.0087(9) -0.0026(8)
    C14 0.0377(10) 0.0345(11) 0.0256(9) -0.0093(9) 0.0046(9) -0.0091(8)
    C15 0.0300(9) 0.0375(10) 0.0263(9) -0.0080(9) 0.0015(9) 0.0012(8)
    C16 0.0316(9) 0.0271(9) 0.0296(10) 0.0012(9) 0.0056(8) 0.0005(7)
    C17 0.0443(12) 0.0608(15) 0.0306(11) -0.0007(12) -0.0047(10) 0.0035(10)
    C18 0.0411(12) 0.0450(12) 0.0338(11) 0.0028(10) 0.0004(10) 0.0049(10)
_geom_special_details
;
 All esds (except the esd in the dihedral angle between two l.s. planes)
 are estimated using the full covariance matrix.  The cell esds are taken
 into account individually in the estimation of esds in distances, angles
 and torsion angles; correlations between esds in cell parameters are only
 used when they are defined by crystal symmetry.  An approximate (isotropic)
 treatment of cell esds is used for estimating esds involving l.s. planes.
;
loop_
    _geom_bond_atom_site_label_1
    _geom_bond_atom_site_label_2
    _geom_bond_site_symmetry_2
    _geom_bond_distance
    _geom_bond_publ_flag
    O1 C1 . 1.194(2) ?
    O2 C1 . 1.351(2) ?
    O2 C11 . 1.416(2) ?
    N1 C2 . 1.319(2) ?
    N1 C10 . 1.363(2) ?
    C1 C2 . 1.507(2) ?
    C2 C3 . 1.414(3) ?
    C3 H3 . 0.9500 ?
    C3 C4 . 1.366(3) ?
    C4 H4 . 0.9500 ?
    C4 C5 . 1.411(3) ?
    C5 C6 . 1.420(2) ?
    C5 C10 . 1.423(3) ?
    C6 H6 . 0.9500 ?
    C6 C7 . 1.368(3) ?
    C7 H7 . 0.9500 ?
    C7 C8 . 1.407(3) ?
    C8 H8 . 0.9500 ?
    C8 C9 . 1.367(3) ?
    C9 H9 . 0.9500 ?
    C9 C10 . 1.419(3) ?
    C11 C12 . 1.383(3) ?
    C11 C16 . 1.380(3) ?
    C12 C13 . 1.390(3) ?
    C12 C18 . 1.505(3) ?
    C13 H13 . 0.9500 ?
    C13 C14 . 1.387(3) ?
    C14 H14 . 0.9500 ?
    C14 C15 . 1.387(3) ?
    C15 C16 . 1.390(3) ?
    C15 C17 . 1.507(3) ?
    C16 H16 . 0.9500 ?
    C17 H17A . 0.9800 ?
    C17 H17B . 0.9800 ?
    C17 H17C . 0.9800 ?
    C18 H18A . 0.9800 ?
    C18 H18B . 0.9800 ?
    C18 H18C . 0.9800 ?
loop_
    _geom_angle_atom_site_label_1
    _geom_angle_atom_site_label_2
    _geom_angle_atom_site_label_3
    _geom_angle_site_symmetry_1
    _geom_angle_site_symmetry_3
    _geom_angle
    _geom_angle_publ_flag
    C1 O2 C11 . . 116.31(15) ?
    C2 N1 C10 . . 117.84(16) ?
    O1 C1 O2 . . 123.44(18) ?
    O1 C1 C2 . . 125.08(18) ?
    O2 C1 C2 . . 111.47(16) ?
    N1 C2 C1 . . 114.13(16) ?
    N1 C2 C3 . . 124.32(17) ?
    C3 C2 C1 . . 121.55(17) ?
    C2 C3 H3 . . 121.0 ?
    C4 C3 C2 . . 118.05(18) ?
    C4 C3 H3 . . 121.0 ?
    C3 C4 H4 . . 120.0 ?
    C3 C4 C5 . . 120.07(18) ?
    C5 C4 H4 . . 120.0 ?
    C4 C5 C6 . . 123.59(18) ?
    C4 C5 C10 . . 117.47(16) ?
    C6 C5 C10 . . 118.93(17) ?
    C5 C6 H6 . . 120.0 ?
    C7 C6 C5 . . 120.08(19) ?
    C7 C6 H6 . . 120.0 ?
    C6 C7 H7 . . 119.6 ?
    C6 C7 C8 . . 120.80(18) ?
    C8 C7 H7 . . 119.6 ?
    C7 C8 H8 . . 119.6 ?
    C9 C8 C7 . . 120.9(2) ?
    C9 C8 H8 . . 119.6 ?
    C8 C9 H9 . . 120.1 ?
    C8 C9 C10 . . 119.82(19) ?
    C10 C9 H9 . . 120.1 ?
    N1 C10 C5 . . 122.21(17) ?
    N1 C10 C9 . . 118.32(17) ?
    C9 C10 C5 . . 119.47(17) ?
    C12 C11 O2 . . 119.72(17) ?
    C16 C11 O2 . . 117.19(17) ?
    C16 C11 C12 . . 123.00(17) ?
    C11 C12 C13 . . 116.18(18) ?
    C11 C12 C18 . . 121.93(18) ?
    C13 C12 C18 . . 121.89(19) ?
    C12 C13 H13 . . 119.1 ?
    C14 C13 C12 . . 121.88(19) ?
    C14 C13 H13 . . 119.1 ?
    C13 C14 H14 . . 119.6 ?
    C15 C14 C13 . . 120.84(18) ?
    C15 C14 H14 . . 119.6 ?
    C14 C15 C16 . . 117.95(19) ?
    C14 C15 C17 . . 121.20(19) ?
    C16 C15 C17 . . 120.8(2) ?
    C11 C16 C15 . . 120.15(19) ?
    C11 C16 H16 . . 119.9 ?
    C15 C16 H16 . . 119.9 ?
    C15 C17 H17A . . 109.5 ?
    C15 C17 H17B . . 109.5 ?
    C15 C17 H17C . . 109.5 ?
    H17A C17 H17B . . 109.5 ?
    H17A C17 H17C . . 109.5 ?
    H17B C17 H17C . . 109.5 ?
    C12 C18 H18A . . 109.5 ?
    C12 C18 H18B . . 109.5 ?
    C12 C18 H18C . . 109.5 ?
    H18A C18 H18B . . 109.5 ?
    H18A C18 H18C . . 109.5 ?
    H18B C18 H18C . . 109.5 ?
loop_
    _geom_torsion_atom_site_label_1
    _geom_torsion_atom_site_label_2
    _geom_torsion_atom_site_label_3
    _geom_torsion_atom_site_label_4
    _geom_torsion_site_symmetry_1
    _geom_torsion_site_symmetry_2
    _geom_torsion_site_symmetry_3
    _geom_torsion_site_symmetry_4
    _geom_torsion
    _geom_torsion_publ_flag
    O1 C1 C2 N1 . . . . -0.1(3) ?
    O1 C1 C2 C3 . . . . -179.8(2) ?
    O2 C1 C2 N1 . . . . 178.98(16) ?
    O2 C1 C2 C3 . . . . -0.7(3) ?
    O2 C11 C12 C13 . . . . -177.39(17) ?
    O2 C11 C12 C18 . . . . 2.0(3) ?
    O2 C11 C16 C15 . . . . 177.19(17) ?
    N1 C2 C3 C4 . . . . 1.5(3) ?
    C1 O2 C11 C12 . . . . -79.9(2) ?
    C1 O2 C11 C16 . . . . 103.4(2) ?
    C1 C2 C3 C4 . . . . -178.88(17) ?
    C2 N1 C10 C5 . . . . -0.3(3) ?
    C2 N1 C10 C9 . . . . 179.87(17) ?
    C2 C3 C4 C5 . . . . -0.1(3) ?
    C3 C4 C5 C6 . . . . 177.96(18) ?
    C3 C4 C5 C10 . . . . -1.4(3) ?
    C4 C5 C6 C7 . . . . 179.9(2) ?
    C4 C5 C10 N1 . . . . 1.6(3) ?
    C4 C5 C10 C9 . . . . -178.58(18) ?
    C5 C6 C7 C8 . . . . -0.7(3) ?
    C6 C5 C10 N1 . . . . -177.74(18) ?
    C6 C5 C10 C9 . . . . 2.1(3) ?
    C6 C7 C8 C9 . . . . 0.9(3) ?
    C7 C8 C9 C10 . . . . 0.5(3) ?
    C8 C9 C10 N1 . . . . 177.87(18) ?
    C8 C9 C10 C5 . . . . -1.9(3) ?
    C10 N1 C2 C1 . . . . 179.07(16) ?
    C10 N1 C2 C3 . . . . -1.3(3) ?
    C10 C5 C6 C7 . . . . -0.8(3) ?
    C11 O2 C1 O1 . . . . 0.5(3) ?
    C11 O2 C1 C2 . . . . -178.63(15) ?
    C11 C12 C13 C14 . . . . 0.3(3) ?
    C12 C11 C16 C15 . . . . 0.6(3) ?
    C12 C13 C14 C15 . . . . 0.5(3) ?
    C13 C14 C15 C16 . . . . -0.8(3) ?
    C13 C14 C15 C17 . . . . 178.1(2) ?
    C14 C15 C16 C11 . . . . 0.2(3) ?
    C16 C11 C12 C13 . . . . -0.9(3) ?
    C16 C11 C12 C18 . . . . 178.5(2) ?
    C17 C15 C16 C11 . . . . -178.65(19) ?
    C18 C12 C13 C14 . . . . -179.00(19) ?
loop_
    _geom_hbond_atom_site_label_D
    _geom_hbond_atom_site_label_H
    _geom_hbond_atom_site_label_A
    _geom_hbond_site_symmetry_A
    _geom_hbond_distance_DH
    _geom_hbond_distance_HA
    _geom_hbond_distance_DA
    _geom_hbond_angle_DHA
    C17 H17B O1 2_554 0.98 2.49 3.389(3) 152
_shelx_hkl_checksum     86395
_shelx_res_checksum     43548
_iucr_refine_instructions_details
;
TITL SNR-5 in P212121 #19
CELL 1.54184 8.22613 11.60071 14.57378 90 90 90
ZERR 4 0.00029 0.00047 0.00052 0 0 0
LATT -1
SYMM 0.5-X,-Y,0.5+Z
SYMM 0.5+X,0.5-Y,-Z
SYMM -X,0.5+Y,0.5-Z
SFAC C H N O
UNIT 72 60 4 8
EQIV $1 0.5+X,0.5-Y,1-Z
EQIV $2 0.5-X,-Y,-0.5+Z
EQIV $3 0.5-X,-Y,0.5+Z
L.S. 30
PLAN  15
TEMP -100(2)
HTAB C4 O1_$1
HTAB C17 O1_$2
HTAB C8 O1_$3
REM reset to P212121 #19
BOND $h
MORE -1
fmap 2
acta
CONF
OMIT 0 2 6
REM <HKL>H:\fazal\SNR-5\SNR-5-mk\SNR-5.hkl</HKL>
WGHT    0.060900    0.174800
EXTI    0.002710
FVAR       8.45814
O1    4    0.409041    0.007760    0.455053    11.00000    0.05430    0.04454 =
         0.03299   -0.01224    0.01276   -0.02120
O2    4    0.580258    0.137770    0.394813    11.00000    0.04436    0.03108 =
         0.02348   -0.00609    0.00761   -0.00726
N1    3    0.398351    0.132646    0.614661    11.00000    0.02808    0.02653 =
         0.02316   -0.00046    0.00030    0.00116
C1    1    0.486294    0.094407    0.462543    11.00000    0.02831    0.02941 =
         0.02462   -0.00114    0.00063   -0.00013
C2    1    0.490154    0.169904    0.546686    11.00000    0.02698    0.02619 =
         0.02110   -0.00084   -0.00152    0.00325
C3    1    0.584664    0.271618    0.549876    11.00000    0.03048    0.02726 =
         0.02506    0.00188    0.00081    0.00087
AFIX  43
H3    2    0.646835    0.295621    0.498372    11.00000   -1.20000
AFIX   0
C4    1    0.583955    0.334376    0.629202    11.00000    0.03272    0.02367 =
         0.03110   -0.00019   -0.00149   -0.00104
AFIX  43
H4    2    0.646371    0.403073    0.633418    11.00000   -1.20000
AFIX   0
C5    1    0.490651    0.297283    0.704850    11.00000    0.03077    0.02377 =
         0.02484   -0.00146   -0.00315    0.00608
C6    1    0.487235    0.355456    0.790565    11.00000    0.04148    0.02510 =
         0.02957   -0.00412   -0.00386    0.00329
AFIX  43
H6    2    0.550222    0.423228    0.799227    11.00000   -1.20000
AFIX   0
C7    1    0.393385    0.314041    0.860658    11.00000    0.04529    0.03594 =
         0.02344   -0.00562   -0.00118    0.01127
AFIX  43
H7    2    0.392680    0.352928    0.918024    11.00000   -1.20000
AFIX   0
C8    1    0.297889    0.214558    0.848837    11.00000    0.03719    0.03974 =
         0.02325    0.00279    0.00289    0.00929
AFIX  43
H8    2    0.232340    0.187707    0.898065    11.00000   -1.20000
AFIX   0
C9    1    0.298184    0.155998    0.767408    11.00000    0.03018    0.03209 =
         0.02638    0.00214   -0.00014    0.00250
AFIX  43
H9    2    0.232527    0.089260    0.760088    11.00000   -1.20000
AFIX   0
C10   1    0.396817    0.195179    0.693873    11.00000    0.02686    0.02545 =
         0.02339    0.00040   -0.00150    0.00516
C11   1    0.582819    0.074943    0.311507    11.00000    0.03360    0.02545 =
         0.02223   -0.00329    0.00485   -0.00674
C12   1    0.679374   -0.022207    0.303984    11.00000    0.02895    0.02806 =
         0.02878    0.00171    0.00377   -0.00355
C13   1    0.680338   -0.076180    0.218854    11.00000    0.03377    0.02720 =
         0.03443   -0.00258    0.00873   -0.00036
AFIX  43
H13   2    0.744493   -0.143490    0.210656    11.00000   -1.20000
AFIX   0
C14   1    0.590280   -0.034563    0.145501    11.00000    0.03771    0.03452 =
         0.02561   -0.00908    0.00457   -0.00929
AFIX  43
H14   2    0.593224   -0.074021    0.088405    11.00000   -1.20000
AFIX   0
C15   1    0.496035    0.063884    0.154463    11.00000    0.02997    0.03754 =
         0.02628    0.00118    0.00148   -0.00798
C16   1    0.493206    0.118503    0.239330    11.00000    0.03156    0.02709 =
         0.02963    0.00047    0.00558    0.00117
AFIX  43
H16   2    0.429449    0.185972    0.247682    11.00000   -1.20000
AFIX   0
C17   1    0.401868    0.111740    0.074396    11.00000    0.04431    0.06076 =
         0.03056    0.00352   -0.00469   -0.00069
AFIX 137
H17A  2    0.342656    0.180863    0.093820    11.00000   -1.50000
H17B  2    0.324482    0.053715    0.052477    11.00000   -1.50000
H17C  2    0.477214    0.131772    0.024809    11.00000   -1.50000
AFIX   0
C18   1    0.779165   -0.066245    0.383164    11.00000    0.04115    0.04503 =
         0.03384    0.00490    0.00037    0.00280
AFIX 137
H18A  2    0.829671   -0.001088    0.415088    11.00000   -1.50000
H18B  2    0.864008   -0.117991    0.360104    11.00000   -1.50000
H18C  2    0.708777   -0.108321    0.425843    11.00000   -1.50000
AFIX   0
HKLF 4
REM  SNR-5 in P212121 #19
REM R1 =  0.0353 for    2585 Fo > 4sig(Fo)  and  0.0370 for all    2721 data
REM    193 parameters refined using      0 restraints
END
WGHT      0.0609      0.1766
REM Highest difference peak  0.178,  deepest hole -0.164,  1-sigma level  0.035
Q1    1   0.4885  0.1373  0.5047  11.00000  0.05    0.18
Q2    1   0.5795  0.2009  0.5487  11.00000  0.05    0.18
Q3    1   0.5925  0.0074  0.3184  11.00000  0.05    0.17
Q4    1   0.2927  0.1221  0.0880  11.00000  0.05    0.17
Q5    1   0.4302  0.1907  0.0641  11.00000  0.05    0.16
Q6    1   0.4239  0.0675  0.0179  11.00000  0.05    0.16
Q7    1   0.4883  0.2222  0.7080  11.00000  0.05    0.16
Q8    1   0.3036  0.1903  0.7218  11.00000  0.05    0.16
Q9    1   0.6753  0.0399  0.3008  11.00000  0.05    0.14
Q10   1   0.4084  0.2609  0.6930  11.00000  0.05    0.14
Q11   1   0.5860  0.1206  0.2603  11.00000  0.05    0.14
Q12   1   0.4654  0.0986  0.1144  11.00000  0.05    0.13
Q13   1   0.4918  0.2374  0.5314  11.00000  0.05    0.13
Q14   1   0.4437  0.3394  0.7387  11.00000  0.05    0.13
Q15   1   0.5006 -0.0050  0.1567  11.00000  0.05    0.12
;
