# Supplementary material for: 2,5-Di­methyl­phenyl quinoline-2-carboxy­l­ate
Source: Acta Crystallogr Sect E Struct Rep Online. 2014 Jan 15;70(Pt 2):o147. doi: 10.1107/S160053681400052X (PMC3998309; doi:10.1107/S160053681400052X)
Supplement: Supplementary file 2 [file e-70-0o147-Isup2.hkl]

#
# h,k,l, Fc-squared, Fo-squared, sigma(Fo-squared), status flag
#
data_I
_shelx_refln_list_code          4
_shelx_F_calc_maximum      121.89
_exptl_crystal_F_000       584.00
_reflns_d_resolution_high  0.8081

loop_
 _space_group_symop_operation_xyz
 'x, y, z'
 '-x+1/2, -y, z+1/2'
 'x+1/2, -y+1/2, -z'
 '-x, y+1/2, -z+1/2'

_cell_length_a     8.2261
_cell_length_b    11.6007
_cell_length_c    14.5738
_cell_angle_alpha  90.000
_cell_angle_beta   90.000
_cell_angle_gamma  90.000

_shelx_F_squared_multiplier     1.000

loop_
 _refln_index_h
 _refln_index_k
 _refln_index_l
 _refln_F_squared_calc
 _refln_F_squared_meas
 _refln_F_squared_sigma
 _refln_observed_status
   2   0   0      12520.22      12613.87       179.10 o
   4   0   0         48.80         31.08         3.83 o
   6   0   0        182.97        192.44         9.16 o
   8   0   0         28.77         30.83         2.75 o
  10   0   0       1228.68       1389.47        26.95 o
   1   1   0        655.08        601.55        12.03 o
   2   1   0       2172.54       2128.70        16.96 o
   3   1   0        596.22        620.26         7.37 o
   4   1   0        342.69        317.17         5.59 o
   5   1   0         29.83         32.78         1.84 o
   6   1   0         26.35         28.92         2.46 o
   7   1   0         58.44         53.85         2.85 o
   8   1   0         11.35          8.57         1.49 o
   9   1   0         29.94         30.54         1.97 o
  10   1   0        135.18        151.57         4.26 o
   0   2   0         49.77         59.69         1.49 o
   1   2   0       7212.20       6920.43        48.08 o
   2   2   0        239.94        241.70         8.76 o
   3   2   0        282.90        276.73         3.52 o
   4   2   0         17.53         24.51         3.38 o
   5   2   0          1.66          2.82         0.60 o
   6   2   0          8.92          5.42         0.88 o
   7   2   0         12.87         14.58         1.85 o
   8   2   0         26.60         23.38         1.63 o
   9   2   0        257.62        270.09         5.28 o
  10   2   0         12.42         12.73         1.62 o
   1   3   0       3769.10       3890.89        27.92 o
   2   3   0        408.52        427.12         5.23 o
   3   3   0         21.98         28.10         1.00 o
   4   3   0         11.33         12.04         0.92 o
   5   3   0         18.51         15.93         1.25 o
   6   3   0         10.27          9.82         1.23 o
   7   3   0          1.02          1.98         0.94 o
   8   3   0         32.49         30.86         1.85 o
   9   3   0        112.01        108.15         3.10 o
   0   4   0       4448.16       4445.89        35.32 o
   1   4   0       1074.27       1111.70        35.00 o
   2   4   0       1595.91       1636.17        28.76 o
   3   4   0       1625.28       1780.94        24.15 o
   4   4   0        285.61        316.11        10.73 o
   5   4   0         27.48         33.35         2.11 o
   6   4   0         10.49         12.61         1.09 o
   7   4   0         58.95         49.76         2.86 o
   8   4   0        108.34         98.91         3.39 o
   9   4   0         71.83         73.50         2.85 o
   1   5   0        831.35        837.51         8.79 o
   2   5   0          0.32          1.56         0.60 o
   3   5   0         38.21         50.73         1.94 o
   4   5   0         10.04          8.60         1.31 o
   5   5   0         39.09         40.41         2.42 o
   6   5   0          4.56          5.70         1.24 o
   7   5   0         46.01         44.15         2.78 o
   8   5   0         19.21         12.97         1.78 o
   9   5   0        144.67        136.90         5.39 o
   0   6   0        698.99        752.35        26.40 o
   1   6   0       1854.20       1760.19        74.30 o
   2   6   0        157.02        152.41         4.94 o
   3   6   0          4.85          1.99         0.51 o
   4   6   0        171.98        158.33         5.76 o
   5   6   0        192.39        158.76         6.19 o
   6   6   0         69.78         61.09         2.80 o
   7   6   0          2.16          1.39         0.90 o
   8   6   0          0.14         -0.88         0.88 o
   9   6   0          0.65          0.90         0.51 o
   1   7   0        122.05        112.79         4.76 o
   2   7   0        419.17        452.56         8.12 o
   3   7   0          8.96          7.37         0.86 o
   4   7   0          0.01          0.59         0.55 o
   5   7   0          0.58          1.16         0.46 o
   6   7   0         10.12          9.60         1.20 o
   7   7   0         24.10         22.37         2.40 o
   8   7   0         28.24         28.08         2.30 o
   0   8   0         33.21         54.59         3.25 o
   1   8   0         54.03         60.08         4.13 o
   2   8   0         59.63         48.54         2.88 o
   3   8   0         16.43         20.09         1.44 o
   4   8   0         82.25         73.23         2.84 o
   5   8   0          0.01         -0.30         0.61 o
   6   8   0         41.04         43.79         2.70 o
   7   8   0          3.69          2.56         0.84 o
   8   8   0         19.64         17.31         3.56 o
   1   9   0        193.82        209.93         7.80 o
   2   9   0          0.99          0.99         0.51 o
   3   9   0        175.69        144.46         4.13 o
   4   9   0         17.91         12.37         1.46 o
   5   9   0         17.86         16.28         1.71 o
   6   9   0          0.09         -0.03         0.84 o
   7   9   0         51.58         48.61         2.80 o
   0  10   0          3.23          4.20         1.81 o
   1  10   0          2.27          2.77         0.86 o
   2  10   0          8.60         10.47         1.71 o
   3  10   0         98.56         86.31         3.97 o
   4  10   0          3.69          2.22         0.73 o
   5  10   0        117.11        113.01         9.56 o
   6  10   0         10.75          9.47         4.78 o
   7  10   0          3.67          3.64         1.14 o
   1  11   0          3.40          1.33         0.73 o
   2  11   0        367.29        310.03         9.82 o
   3  11   0         37.97         38.15         2.43 o
   4  11   0        123.18        106.92         5.13 o
   5  11   0         41.90         39.25         2.86 o
   6  11   0         11.32         10.65         1.29 o
   0  12   0          0.46          0.55         1.22 o
   1  12   0          0.01         -0.71         0.89 o
   2  12   0          2.75          0.67         0.92 o
   3  12   0         70.86         54.67         3.30 o
   4  12   0          6.33          5.28         1.10 o
   5  12   0          4.67          9.07         1.22 o
   1  13   0          0.55          0.97         0.57 o
   2  13   0         11.39         12.58         1.94 o
   3  13   0          4.24          5.72         0.79 o
   4  13   0          0.32         -0.10         1.48 o
   0  14   0        129.52        146.69         6.35 o
   1  14   0         38.39         37.45         2.13 o
   2  14   0          0.41         -0.35         0.63 o
   1   0   1          0.02          5.11         1.27 o
   2   0   1        737.25        696.64         6.76 o
   3   0   1         51.23         56.39         1.07 o
   4   0   1         11.74         22.38         1.31 o
   5   0   1          2.53          2.87         0.58 o
   6   0   1          0.51          1.19         0.92 o
   7   0   1         12.70         12.82         1.46 o
   8   0   1         35.17         39.31         2.53 o
   9   0   1        157.74        159.56         5.73 o
  10   0   1         79.25         89.31         3.24 o
 -10   1   1        149.21        167.09         4.47 o
  -9   1   1          9.18          8.22         1.05 o
  -8   1   1         77.05         78.02         3.47 o
  -7   1   1         20.28         19.80         1.35 o
  -6   1   1         88.61         78.10         5.91 o
  -5   1   1        157.56        137.78         5.20 o
  -4   1   1         91.25        111.17         4.78 o
  -3   1   1        473.40        459.51         6.38 o
  -2   1   1       7056.35       6851.12        47.51 o
  -1   1   1       2418.57       2425.60        19.39 o
   0   1   1       2973.98       2581.93        41.61 o
   1   1   1       2430.71       2525.24        22.07 o
   2   1   1       7055.16       6887.83       113.42 o
   3   1   1        469.09        447.11         6.78 o
   4   1   1         90.68         99.23         2.92 o
   5   1   1        156.94        135.89         3.87 o
   6   1   1         88.79         72.79         4.47 o
   7   1   1         21.00         20.78         1.56 o
   8   1   1         76.73         76.66         2.99 o
   9   1   1          9.10          8.11         1.31 o
  10   1   1        149.74        175.66         4.60 o
 -10   2   1          8.61         10.88         1.48 o
  -9   2   1         70.15         72.28         2.54 o
  -8   2   1        245.18        244.87         5.50 o
  -7   2   1          7.06          8.13         1.23 o
  -6   2   1          7.72          4.81         0.85 o
  -5   2   1         11.41         13.71         1.20 o
  -4   2   1        498.57        536.82         8.17 o
  -3   2   1        131.59        147.46         4.20 o
  -2   2   1      14832.56      14977.04       207.17 o
  -1   2   1      11456.74      11546.08       282.40 o
   0   2   1       1324.52       1202.69        28.41 o
   1   2   1      11462.97      11396.34       155.05 o
   2   2   1      14855.99      15183.85       103.01 o
   3   2   1        130.22        148.37         2.99 o
   4   2   1        500.53        564.90        21.79 o
   5   2   1         11.66         16.25         1.38 o
   6   2   1          7.76          6.08         1.34 o
   7   2   1          7.03          7.21         1.12 o
   8   2   1        243.36        237.75         6.06 o
   9   2   1         69.81         73.09         2.98 o
  10   2   1          8.51         10.50         1.53 o
  -9   3   1         41.22         43.28         1.94 o
  -8   3   1        196.28        189.58         5.09 o
  -7   3   1        129.11        119.14         5.35 o
  -6   3   1          0.91          1.34         0.63 o
  -5   3   1         53.82         52.24         2.18 o
  -4   3   1         82.40         83.02         2.92 o
  -3   3   1        466.57        501.45         5.08 o
  -2   3   1        383.16        393.53         4.44 o
  -1   3   1       2031.47       2056.64        19.41 o
   0   3   1          2.74          1.82         0.26 o
   1   3   1       2033.45       2165.59        20.50 o
   2   3   1        382.56        389.43        10.83 o
   3   3   1        468.07        505.05         6.34 o
   4   3   1         83.73         90.30         2.71 o
   5   3   1         53.89         55.28         2.63 o
   6   3   1          0.82         -0.50         0.50 o
   7   3   1        128.79        129.77         3.91 o
   8   3   1        196.18        198.95         4.77 o
   9   3   1         40.92         42.79         1.89 o
  -9   4   1         18.34         18.68         1.47 o
  -8   4   1         50.59         54.32         2.87 o
  -7   4   1         80.13         73.77         3.48 o
  -6   4   1         13.96         11.68         0.95 o
  -5   4   1          9.31          7.01         1.02 o
  -4   4   1        419.60        392.03         7.31 o
  -3   4   1       1726.38       1751.68        41.10 o
  -2   4   1        508.98        502.83         7.37 o
  -1   4   1         21.34         25.08         1.82 o
   0   4   1        246.48        250.82         3.06 o
   1   4   1         21.61         20.86         0.80 o
   2   4   1        510.15        512.75         8.25 o
   3   4   1       1729.51       1806.42        22.13 o
   4   4   1        421.07        427.06        12.56 o
   5   4   1          9.33          9.52         2.27 o
   6   4   1         13.99         12.21         1.07 o
   7   4   1         80.37         81.21         3.47 o
   8   4   1         50.32         51.94         2.81 o
   9   4   1         18.57         18.12         1.39 o
  -9   5   1         19.39         21.36         1.88 o
  -8   5   1          6.42          5.43         1.21 o
  -7   5   1         10.19          6.71         1.38 o
  -6   5   1         40.43         36.88         2.42 o
  -5   5   1         27.52         25.38         3.00 o
  -4   5   1        188.20        198.74         5.80 o
  -3   5   1        104.94        133.73         4.03 o
  -2   5   1          5.53         14.80         1.51 o
  -1   5   1       1379.35       1463.95        16.25 o
   0   5   1        331.15        358.10         3.61 o
   1   5   1       1376.00       1368.11        15.65 o
   2   5   1          5.82         14.85         1.05 o
   3   5   1        104.04        127.03         2.81 o
   4   5   1        189.64        208.01         4.52 o
   5   5   1         27.18         26.86         2.50 o
   6   5   1         39.55         43.33         2.61 o
   7   5   1         10.12          8.91         1.27 o
   8   5   1          6.49          6.46         1.40 o
   9   5   1         19.29         20.84         2.06 o
  -9   6   1         69.21         68.58         2.97 o
  -8   6   1         32.13         30.70         2.58 o
  -7   6   1         39.77         44.73         4.59 o
  -6   6   1         23.06         19.45         1.84 o
  -5   6   1         26.18         22.54         3.59 o
  -4   6   1         97.79         92.39         3.59 o
  -3   6   1        189.67        179.20         4.10 o
  -2   6   1         69.00         91.91         2.64 o
  -1   6   1       1301.73       1480.75        37.59 o
   0   6   1        660.20        728.56        10.54 o
   1   6   1       1306.53       1361.13        19.79 o
   2   6   1         69.59         93.35         2.62 o
   3   6   1        190.62        181.74         4.02 o
   4   6   1         97.85         86.04         4.14 o
   5   6   1         26.33         27.04         2.49 o
   6   6   1         23.32         22.84         1.99 o
   7   6   1         39.94         40.48         3.25 o
   8   6   1         31.96         31.54         2.60 o
   9   6   1         68.78         71.27         4.99 o
  -8   7   1          3.68          3.64         0.95 o
  -7   7   1         32.68         32.49         2.87 o
  -6   7   1         10.44          9.06         1.26 o
  -5   7   1          3.53          3.51         0.82 o
  -4   7   1          9.48         11.33         1.54 o
  -3   7   1         15.32          9.92         1.19 o
  -2   7   1         34.55         33.92         2.03 o
  -1   7   1        887.60        949.63        12.82 o
   0   7   1          2.39          2.76         0.78 o
   1   7   1        888.88       1038.13        19.99 o
   2   7   1         35.27         34.26         1.68 o
   3   7   1         15.09         14.12         2.40 o
   4   7   1          9.15          8.90         1.43 o
   5   7   1          3.40          5.47         0.96 o
   6   7   1         10.43          9.02         1.10 o
   7   7   1         32.93         35.20         6.23 o
   8   7   1          3.58          4.14         0.97 o
  -8   8   1          3.45          2.99         0.75 o
  -7   8   1          1.22         -0.16         0.76 o
  -6   8   1         35.83         33.88         2.05 o
  -5   8   1         12.85          7.25         1.19 o
  -4   8   1         21.02         23.19         1.88 o
  -3   8   1          5.24          3.72         1.04 o
  -2   8   1         22.63         21.95         2.17 o
  -1   8   1        127.15        147.55         4.47 o
   0   8   1         70.54         80.78         3.39 o
   1   8   1        127.22        147.82         5.87 o
   2   8   1         22.23         22.29         1.75 o
   3   8   1          5.29          4.34         0.88 o
   4   8   1         20.98         23.38         1.88 o
   5   8   1         12.95          9.89         1.16 o
   6   8   1         35.73         33.77         2.39 o
   7   8   1          1.13          0.45         0.75 o
   8   8   1          3.45          2.88         1.41 o
  -7   9   1         39.27         41.27         2.07 o
  -6   9   1        203.13        192.82         6.92 o
  -5   9   1          3.85          5.87         1.12 o
  -4   9   1        177.44        153.29         5.03 o
  -3   9   1         61.76         48.42         2.31 o
  -2   9   1         34.95         31.12         1.84 o
  -1   9   1          9.39         12.69         1.67 o
   0   9   1        116.04        128.29         4.40 o
   1   9   1          8.86         13.07         2.02 o
   2   9   1         35.63         31.37         1.93 o
   3   9   1         62.16         46.44         2.74 o
   4   9   1        176.66        150.81         4.97 o
   5   9   1          3.76          4.34         1.28 o
   6   9   1        203.24        224.15        13.85 o
   7   9   1         38.76         37.89         2.97 o
  -7  10   1          6.51          6.15         1.41 o
  -6  10   1         68.34         56.77         4.04 o
  -5  10   1         64.12         61.80         3.10 o
  -4  10   1        163.47        145.60         4.81 o
  -3  10   1          0.80          0.41         0.84 o
  -2  10   1         15.41         13.36         1.85 o
  -1  10   1          3.47          2.40         0.70 o
   0  10   1          8.21          6.80         1.34 o
   1  10   1          3.51          3.47         0.83 o
   2  10   1         15.14         11.77         1.40 o
   3  10   1          0.78          0.57         0.80 o
   4  10   1        165.30        154.97        15.97 o
   5  10   1         64.53         64.84         4.05 o
   6  10   1         68.65         66.60         3.58 o
   7  10   1          6.34          6.70         1.41 o
  -6  11   1          3.32          4.43         1.88 o
  -5  11   1         10.83          7.45         1.34 o
  -4  11   1         14.94         13.22         1.85 o
  -3  11   1         22.42         17.91         2.16 o
  -2  11   1         39.07         38.65         4.31 o
  -1  11   1         90.42         88.08         3.75 o
   0  11   1          1.75          2.60         0.95 o
   1  11   1         90.49         82.96         3.65 o
   2  11   1         39.05         32.89         1.99 o
   3  11   1         22.50         18.70         1.76 o
   4  11   1         14.44         13.90         1.95 o
   5  11   1         10.86          8.20         1.38 o
   6  11   1          3.39          3.49         0.83 o
  -5  12   1          6.73          5.12         1.35 o
  -4  12   1          8.69          6.84         1.31 o
  -3  12   1          6.73          5.68         1.15 o
  -2  12   1         71.50         66.25         3.08 o
  -1  12   1          5.92          5.56         2.78 o
   0  12   1         14.98         10.56         2.68 o
   1  12   1          5.82          2.71         0.85 o
   2  12   1         70.63         64.19         2.56 o
   3  12   1          6.99          4.72         1.00 o
   4  12   1          8.82          9.24         1.47 o
   5  12   1          6.73          5.72         1.07 o
  -4  13   1         88.09         93.42         3.33 o
  -3  13   1         81.73         74.90         4.19 o
  -2  13   1         41.68         39.71         2.97 o
  -1  13   1         56.16         56.93         2.50 o
   0  13   1         21.85         19.87         1.60 o
   1  13   1         55.58         56.74         3.15 o
   2  13   1         41.96         40.28         4.84 o
   3  13   1         82.17         74.03         2.67 o
   4  13   1         88.13         97.00         3.45 o
  -1  14   1          4.73          4.10         1.03 o
   0  14   1         20.28         22.63         1.75 o
   1  14   1          4.90          5.69         0.94 o
   2  14   1          0.48          0.18         0.46 o
   0   0   2       4092.98       3733.82        40.45 o
   1   0   2         72.23         78.05         1.38 o
   2   0   2        505.92        503.68        12.40 o
   3   0   2         36.09         31.77         0.82 o
   4   0   2        562.35        522.24         7.45 o
   5   0   2          6.54         11.31         1.08 o
   6   0   2        488.48        507.49        25.14 o
   7   0   2          6.77          8.07         0.89 o
   8   0   2         12.02         12.36         1.26 o
   9   0   2          6.98          4.96         0.99 o
  10   0   2         40.50         39.96         2.38 o
 -10   1   2         15.94         15.10         2.22 o
  -9   1   2         30.50         32.71         1.96 o
  -8   1   2        146.95        131.46         4.59 o
  -7   1   2         69.14         60.16         2.66 o
  -6   1   2         91.55         86.28         4.21 o
  -5   1   2        112.37        121.45         4.48 o
  -4   1   2         53.66         58.40         1.49 o
  -3   1   2       1467.77       1576.63        26.00 o
  -2   1   2       2614.38       2644.83        18.09 o
  -1   1   2       2030.79       2052.65        18.20 o
   0   1   2         83.60         75.43         1.53 o
   1   1   2       2022.70       2181.96        28.04 o
   2   1   2       2607.08       2555.81        31.68 o
   3   1   2       1463.97       1620.31        16.42 o
   4   1   2         53.24         57.89         2.09 o
   5   1   2        112.92        118.39         4.95 o
   6   1   2         92.56         92.09         5.94 o
   7   1   2         70.06         64.52         2.45 o
   8   1   2        146.70        139.77         4.04 o
   9   1   2         30.56         28.74         2.35 o
  10   1   2         16.02         15.81         1.28 o
  -9   2   2         20.55         18.49         1.30 o
  -8   2   2        355.84        328.44         7.60 o
  -7   2   2        113.77        108.21         5.11 o
  -6   2   2        126.73        118.78         5.09 o
  -5   2   2         85.40         75.82         2.81 o
  -4   2   2       1982.55       1987.29        28.29 o
  -3   2   2        768.01        770.12         9.55 o
  -2   2   2      10566.76      10804.89       154.11 o
  -1   2   2       2432.37       2349.57        16.99 o
   0   2   2         73.51         78.73         1.29 o
   1   2   2       2424.59       2280.12        29.66 o
   2   2   2      10573.25      10450.48       294.72 o
   3   2   2        764.65        784.51        13.68 o
   4   2   2       1977.32       2002.97        21.89 o
   5   2   2         84.95         78.70         3.20 o
   6   2   2        127.95        119.02         5.26 o
   7   2   2        114.52        114.24         3.70 o
   8   2   2        356.94        381.42         7.03 o
   9   2   2         20.69         18.83         1.51 o
  -9   3   2        115.51        116.09         2.85 o
  -8   3   2        128.73        121.06         3.73 o
  -7   3   2         83.13         78.35         3.61 o
  -6   3   2         42.96         29.70         2.05 o
  -5   3   2         88.71        105.11         3.16 o
  -4   3   2        871.25        851.34        12.11 o
  -3   3   2         59.27         61.52         2.28 o
  -2   3   2        572.62        576.20         6.43 o
  -1   3   2       1893.78       1854.94        31.85 o
   0   3   2        212.91        233.04         2.84 o
   1   3   2       1894.87       1879.87        29.94 o
   2   3   2        571.22        531.80         7.96 o
   3   3   2         60.28         66.74         2.34 o
   4   3   2        870.03        923.01        12.33 o
   5   3   2         88.07        116.46         5.33 o
   6   3   2         43.05         33.49         2.22 o
   7   3   2         83.77         83.38         3.17 o
   8   3   2        128.14        133.88         3.91 o
   9   3   2        115.32        120.91         3.16 o
  -9   4   2         71.67         78.65         2.93 o
  -8   4   2          1.55          1.74         0.66 o
  -7   4   2        347.08        331.52         7.77 o
  -6   4   2        149.21        141.04         3.30 o
  -5   4   2        106.50        105.01         3.31 o
  -4   4   2        457.05        441.92         9.81 o
  -3   4   2       3712.90       3783.63        45.12 o
  -2   4   2        196.84        202.80         5.31 o
  -1   4   2        974.89       1031.19        20.94 o
   0   4   2        523.55        515.08         5.22 o
   1   4   2        974.33       1045.93        14.86 o
   2   4   2        196.19        205.71         3.27 o
   3   4   2       3730.02       3750.41        45.42 o
   4   4   2        458.80        448.70        10.21 o
   5   4   2        106.74        111.04         5.80 o
   6   4   2        148.50        148.44         3.70 o
   7   4   2        344.74        344.66         8.75 o
   8   4   2          1.62          1.74         0.53 o
   9   4   2         70.95         77.89         2.77 o
  -9   5   2         25.94         30.13         2.13 o
  -8   5   2         20.37         20.29         1.78 o
  -7   5   2         52.34         52.54         8.01 o
  -6   5   2         34.13         33.50         2.01 o
  -5   5   2        125.54        119.27         4.28 o
  -4   5   2         23.32         30.00         1.86 o
  -3   5   2        273.88        291.97         7.49 o
  -2   5   2         11.12         15.73         1.18 o
  -1   5   2         64.71         64.50         2.45 o
   0   5   2        264.40        344.03        12.62 o
   1   5   2         65.23         69.83         2.11 o
   2   5   2         11.32         14.59         0.85 o
   3   5   2        271.09        259.55         6.10 o
   4   5   2         22.89         25.51         1.58 o
   5   5   2        124.82        117.94         8.81 o
   6   5   2         34.32         34.41         2.40 o
   7   5   2         52.72         55.35         3.07 o
   8   5   2         20.15         23.99         1.88 o
   9   5   2         25.40         29.63         2.21 o
  -9   6   2          9.90         10.56         1.21 o
  -8   6   2          2.19          3.76         1.10 o
  -7   6   2        117.66        113.19         5.41 o
  -6   6   2         13.16         11.71         1.14 o
  -5   6   2        370.21        339.51         5.96 o
  -4   6   2         16.07         12.19         1.37 o
  -3   6   2         80.19         77.28         3.82 o
  -2   6   2        160.70        166.88         4.24 o
  -1   6   2        114.95        111.87         3.01 o
   0   6   2          1.57          1.43         0.38 o
   1   6   2        114.97        106.39         2.72 o
   2   6   2        161.21        164.64         6.85 o
   3   6   2         80.05         80.69         2.79 o
   4   6   2         15.45         11.70         1.08 o
   5   6   2        371.14        353.69        13.85 o
   6   6   2         13.68         11.51         1.47 o
   7   6   2        117.41        117.50         4.47 o
   8   6   2          2.39          3.31         0.80 o
   9   6   2          9.84          9.32         1.53 o
  -8   7   2         12.76         13.95         1.59 o
  -7   7   2         50.74         47.55         3.37 o
  -6   7   2          3.04          3.89         1.21 o
  -5   7   2        239.03        212.59         5.24 o
  -4   7   2        131.52        126.55         4.45 o
  -3   7   2        110.31        114.67         4.94 o
  -2   7   2        137.37        153.88         5.48 o
  -1   7   2         26.83         25.15         1.27 o
   0   7   2         10.67         12.02         1.14 o
   1   7   2         26.92         25.54         1.43 o
   2   7   2        135.70        159.18        11.70 o
   3   7   2        109.26        113.51         4.94 o
   4   7   2        131.65        132.52         4.37 o
   5   7   2        239.09        228.82         6.42 o
   6   7   2          3.33          2.62         0.84 o
   7   7   2         51.10         53.86         2.87 o
   8   7   2         12.43         15.26         1.61 o
  -8   8   2         17.75         16.16         1.45 o
  -7   8   2         22.65         21.16         1.67 o
  -6   8   2        207.60        194.44         6.60 o
  -5   8   2        119.66        106.47         4.31 o
  -4   8   2        386.56        339.70         7.74 o
  -3   8   2        149.22        144.72         6.44 o
  -2   8   2         51.54         50.02         3.21 o
  -1   8   2        228.61        219.67         6.98 o
   0   8   2        475.22        491.26         8.85 o
   1   8   2        228.87        236.73         7.43 o
   2   8   2         51.68         50.68         3.38 o
   3   8   2        149.73        145.77         5.85 o
   4   8   2        387.18        352.95        10.07 o
   5   8   2        118.98        116.08         4.83 o
   6   8   2        207.61        188.91         4.91 o
   7   8   2         22.70         24.19         1.80 o
   8   8   2         17.68         15.93         1.41 o
  -7   9   2         13.90         18.13         1.71 o
  -6   9   2        149.21        139.79         6.15 o
  -5   9   2          6.59          5.92         1.05 o
  -4   9   2         48.18         45.54         3.39 o
  -3   9   2        181.08        159.42         4.36 o
  -2   9   2         62.48         68.94         4.01 o
  -1   9   2         70.19         76.67         7.41 o
   0   9   2        138.66        136.60         5.69 o
   1   9   2         69.66         74.60         4.18 o
   2   9   2         62.32         63.27         4.78 o
   3   9   2        182.09        163.39         5.30 o
   4   9   2         48.37         43.32         3.40 o
   5   9   2          6.71          6.88         1.13 o
   6   9   2        150.08        141.12         3.93 o
   7   9   2         13.57         17.27         1.67 o
  -7  10   2         16.26         17.65         2.11 o
  -6  10   2         33.71         36.94         3.02 o
  -5  10   2         79.09         70.97         3.27 o
  -4  10   2         92.96         80.65         3.08 o
  -3  10   2         51.98         49.22         2.81 o
  -2  10   2         12.33         14.49         1.98 o
  -1  10   2         15.50         16.40         1.66 o
   0  10   2         14.01         14.79         1.94 o
   1  10   2         15.98         16.05         1.63 o
   2  10   2         12.21         10.07         1.15 o
   3  10   2         53.60         52.26         2.98 o
   4  10   2         92.34         87.34        12.65 o
   5  10   2         79.84         70.96         4.96 o
   6  10   2         34.08         33.07         2.92 o
   7  10   2         16.00         15.28         1.82 o
  -6  11   2          0.90          1.50         0.91 o
  -5  11   2          4.16          4.85         1.05 o
  -4  11   2         37.59         34.26         1.86 o
  -3  11   2         23.68         26.26         2.52 o
  -2  11   2         26.35         22.65         4.10 o
  -1  11   2          6.99          6.96         2.19 o
   0  11   2          0.01          0.14         0.90 o
   1  11   2          6.91          5.83         1.09 o
   2  11   2         26.07         25.02         1.74 o
   3  11   2         24.26         24.96         4.70 o
   4  11   2         37.64         35.72         2.33 o
   5  11   2          4.05          3.92         0.70 o
   6  11   2          0.95          1.26         0.62 o
  -5  12   2          0.34         -0.01         0.80 o
  -4  12   2         89.76         90.67         4.05 o
  -3  12   2         97.44        100.13         3.67 o
  -2  12   2        215.12        198.33         6.75 o
  -1  12   2         40.32         37.10         2.76 o
   0  12   2         58.61         63.34         3.70 o
   1  12   2         39.85         39.34         2.08 o
   2  12   2        217.43        209.75         5.52 o
   3  12   2         97.64        102.98         4.58 o
   4  12   2         91.04         95.42         3.29 o
   5  12   2          0.31          2.58         0.79 o
  -3  13   2         96.29         94.26         3.42 o
  -2  13   2          9.82         11.14         1.08 o
  -1  13   2         10.20         11.47         1.27 o
   0  13   2        188.92        190.73         6.10 o
   1  13   2         10.33         11.71         1.42 o
   2  13   2          9.76         11.16         1.17 o
   3  13   2         97.01        105.42         4.15 o
   4  13   2        136.40        165.02         9.83 o
  -1  14   2         30.11         28.56         2.51 o
   0  14   2         48.53         49.21         2.80 o
   1  14   2         30.36         30.83         1.89 o
   1   0   3        205.33        197.87         2.59 o
   2   0   3        435.00        421.01         4.10 o
   3   0   3        436.27        469.94         4.84 o
   4   0   3         20.49         13.45         1.38 o
   5   0   3         73.66         76.52         3.16 o
   6   0   3        202.97        214.09        11.22 o
   7   0   3          0.00          1.04         0.59 o
   8   0   3         14.74         14.01         1.31 o
   9   0   3          5.42          5.71         0.85 o
  10   0   3          0.68          0.37         0.96 o
 -10   1   3          4.24          3.85         0.89 o
  -9   1   3         51.16         49.44         2.41 o
  -8   1   3         11.68         11.34         1.47 o
  -7   1   3         24.29         24.04         1.71 o
  -6   1   3        324.99        321.57         8.59 o
  -5   1   3        327.71        381.23         6.03 o
  -4   1   3       1261.92       1300.30        10.60 o
  -3   1   3        343.00        376.05         5.44 o
  -2   1   3        843.34        843.77         8.06 o
  -1   1   3        983.75        944.05         8.44 o
   0   1   3        372.62        358.83         4.08 o
   1   1   3        978.77       1020.47        12.44 o
   2   1   3        841.58        749.41        10.69 o
   3   1   3        339.18        373.57         4.85 o
   4   1   3       1260.51       1277.23        19.61 o
   5   1   3        327.06        388.33        10.16 o
   6   1   3        325.72        343.38        20.84 o
   7   1   3         24.56         25.41         1.76 o
   8   1   3         11.61         10.22         1.26 o
   9   1   3         51.80         52.90         3.12 o
  -9   2   3          7.62          7.82         0.95 o
  -8   2   3        168.87        157.46         5.06 o
  -7   2   3        140.72        129.74         4.65 o
  -6   2   3        218.14        208.78         6.84 o
  -5   2   3        685.15        732.02        27.49 o
  -4   2   3       1157.22       1206.09        18.26 o
  -3   2   3        235.20        254.60         7.03 o
  -2   2   3        659.14        699.45         7.31 o
  -1   2   3        674.08        635.93         7.99 o
   0   2   3        715.96        693.64         8.30 o
   1   2   3        673.65        620.95         5.96 o
   2   2   3        654.69        680.57         9.63 o
   3   2   3        234.56        219.22         9.31 o
   4   2   3       1154.61       1150.81        16.01 o
   5   2   3        684.85        671.20        12.68 o
   6   2   3        217.71        225.21         7.47 o
   7   2   3        140.43        131.36         4.65 o
   8   2   3        169.99        165.88         7.02 o
   9   2   3          7.72          5.90         1.04 o
  -9   3   3         32.10         36.79         1.55 o
  -8   3   3        161.67        158.43         7.19 o
  -7   3   3         31.72         30.11         2.27 o
  -6   3   3        464.19        449.46         8.69 o
  -5   3   3       1239.37       1262.03        14.14 o
  -4   3   3       1774.79       1803.50        23.30 o
  -3   3   3        180.86        200.82         4.58 o
  -2   3   3       1506.26       1456.94        13.83 o
  -1   3   3        991.85        944.50         8.97 o
   0   3   3        115.91        113.61         2.17 o
   1   3   3        985.69        938.29        26.67 o
   2   3   3       1496.35       1538.19        25.34 o
   3   3   3        180.53        176.13         5.72 o
   4   3   3       1764.99       1639.56        30.46 o
   5   3   3       1242.18       1283.30        16.43 o
   6   3   3        465.76        473.73        13.20 o
   7   3   3         31.12         35.01         2.42 o
   8   3   3        164.25        169.83         5.14 o
   9   3   3         32.33         34.07         1.62 o
  -9   4   3         25.21         28.61         2.20 o
  -8   4   3         43.89         40.79         2.45 o
  -7   4   3        200.60        200.23         5.03 o
  -6   4   3        683.09        645.05         8.84 o
  -5   4   3         28.60         29.51         1.73 o
  -4   4   3        844.12        842.49        15.27 o
  -3   4   3       1989.52       1927.71        34.71 o
  -2   4   3        182.24        170.24         2.98 o
  -1   4   3         31.84         37.36         1.66 o
   0   4   3         12.37         19.32         0.74 o
   1   4   3         31.88         42.95         2.26 o
   2   4   3        183.62        191.22         3.88 o
   3   4   3       1987.54       2078.98        19.72 o
   4   4   3        843.83        815.90        15.02 o
   5   4   3         28.28         29.08         1.72 o
   6   4   3        681.53        675.11        11.69 o
   7   4   3        200.30        198.79         7.02 o
   8   4   3         43.53         45.43         2.57 o
   9   4   3         24.91         26.64         1.89 o
  -9   5   3          0.16          1.44         0.90 o
  -8   5   3          8.85         10.82         1.61 o
  -7   5   3        226.34        236.71         8.16 o
  -6   5   3         96.50         92.43         3.39 o
  -5   5   3        147.68        164.22         7.39 o
  -4   5   3          5.17          4.46         0.81 o
  -3   5   3        867.63        904.29       115.05 o
  -2   5   3         81.25         87.81         2.85 o
  -1   5   3        132.74        124.81         2.90 o
   0   5   3        223.72        196.19         5.46 o
   1   5   3        132.05        116.50         5.36 o
   2   5   3         82.67         83.73         2.49 o
   3   5   3        872.09        762.87        14.32 o
   4   5   3          5.63          5.48         0.89 o
   5   5   3        149.01        162.86         6.13 o
   6   5   3         97.13         98.29         4.12 o
   7   5   3        226.41        239.85         6.58 o
   8   5   3          8.67          9.36         1.20 o
   9   5   3          0.14         -0.43         0.60 o
  -9   6   3          6.77          8.77         2.17 o
  -8   6   3         29.44         31.10         2.49 o
  -7   6   3        125.95        122.07         4.48 o
  -6   6   3         49.88         46.86         2.63 o
  -5   6   3         12.40         11.58         0.94 o
  -4   6   3         36.17         34.04         2.80 o
  -3   6   3        249.70        250.85        10.44 o
  -2   6   3        379.27        375.20        10.27 o
  -1   6   3         79.77         86.40         3.64 o
   0   6   3          1.99          1.49         0.39 o
   1   6   3         81.02         91.67         4.00 o
   2   6   3        381.12        388.20         7.30 o
   3   6   3        249.37        221.22         5.59 o
   4   6   3         35.49         37.62         2.33 o
   5   6   3         12.02         10.03         1.74 o
   6   6   3         49.71         44.45         2.81 o
   7   6   3        125.54        126.99         4.61 o
   8   6   3         29.43         33.14         2.01 o
   9   6   3          6.81          7.02         1.27 o
  -8   7   3          1.67          1.95         0.68 o
  -7   7   3         97.59         86.32         3.05 o
  -6   7   3         40.32         36.46         2.15 o
  -5   7   3        780.00        699.28         8.58 o
  -4   7   3         78.66         81.90         3.59 o
  -3   7   3         32.12         29.18         2.48 o
  -2   7   3        246.76        266.81        10.67 o
  -1   7   3         70.82         64.72         2.39 o
   0   7   3          0.95          1.29         0.94 o
   1   7   3         70.05         56.16         3.31 o
   2   7   3        245.20        265.94         8.09 o
   3   7   3         31.51         29.67         2.54 o
   4   7   3         79.29         91.69         6.78 o
   5   7   3        779.98        760.44        15.60 o
   6   7   3         40.29         35.67         2.52 o
   7   7   3         98.56         89.87         3.68 o
   8   7   3          1.74          3.44         0.69 o
  -8   8   3         39.15         39.19         3.15 o
  -7   8   3        149.02        144.18         4.30 o
  -6   8   3         14.95         13.13         1.52 o
  -5   8   3         26.51         20.89         1.93 o
  -4   8   3         42.79         42.22         2.24 o
  -3   8   3         37.28         36.31         2.39 o
  -2   8   3        123.79        114.84         5.00 o
  -1   8   3        141.37        128.01         5.24 o
   0   8   3          5.77          4.10         0.85 o
   1   8   3        139.18        139.86         4.47 o
   2   8   3        122.57        121.66         9.44 o
   3   8   3         37.72         37.50         1.87 o
   4   8   3         42.27         43.04         2.68 o
   5   8   3         26.98         28.88         1.92 o
   6   8   3         15.17         12.16         1.25 o
   7   8   3        149.84        150.44         4.45 o
   8   8   3         39.51         42.00         3.19 o
  -7   9   3          9.24          9.97         1.25 o
  -6   9   3         53.46         50.50         2.72 o
  -5   9   3         19.81         21.21         1.93 o
  -4   9   3         91.29        101.68         4.18 o
  -3   9   3         81.54         78.88         3.06 o
  -2   9   3          3.97          2.87         0.72 o
  -1   9   3         21.58         19.26         1.49 o
   0   9   3          5.18          5.66         0.85 o
   1   9   3         22.04         21.08         1.42 o
   2   9   3          4.13          2.81         0.67 o
   3   9   3         81.60         78.94         3.66 o
   4   9   3         91.57         96.43         6.32 o
   5   9   3         19.54         22.50         1.99 o
   6   9   3         53.06         54.50         2.38 o
   7   9   3          9.40         11.45         1.07 o
  -7  10   3         58.16         68.55         3.81 o
  -6  10   3         43.19         48.48         2.97 o
  -5  10   3         52.99         47.31         2.64 o
  -4  10   3         14.27         11.21         1.43 o
  -3  10   3         34.51         35.49         2.42 o
  -2  10   3          5.02          3.81         0.95 o
  -1  10   3         31.23         33.17         3.38 o
   0  10   3          3.18          2.84         0.66 o
   1  10   3         31.09         29.65         2.23 o
   2  10   3          4.90          4.07         0.79 o
   3  10   3         34.23         34.31         3.06 o
   4  10   3         14.01         11.11         1.78 o
   5  10   3         52.95         48.43         2.30 o
   6  10   3         43.34         46.54         2.26 o
  -6  11   3          9.62         14.89         1.37 o
  -5  11   3         11.38         16.05         1.42 o
  -4  11   3        201.85        206.18         4.65 o
  -3  11   3         91.54         95.01         3.72 o
  -2  11   3        414.22        426.16        41.03 o
  -1  11   3         83.45         83.07         4.32 o
   0  11   3          1.01          0.78         0.96 o
   1  11   3         84.40         84.87         3.22 o
   2  11   3        417.22        436.39         8.98 o
   3  11   3         91.95         95.96        11.11 o
   4  11   3        203.63        204.14         7.91 o
   5  11   3         11.19         12.99         1.27 o
   6  11   3          9.59         13.65         1.22 o
  -5  12   3         15.68         15.39         1.38 o
  -4  12   3        204.14        219.16         6.30 o
  -3  12   3         23.85         23.13         1.70 o
  -2  12   3        117.93        118.16         5.03 o
  -1  12   3         85.63         82.47         6.23 o
   0  12   3          3.98          5.19         1.37 o
   1  12   3         85.49         81.36         3.45 o
   2  12   3        118.39        112.92         3.96 o
   3  12   3         23.88         26.17         2.30 o
   4  12   3        204.45        240.68         6.49 o
   5  12   3         15.71         13.21         1.24 o
  -3  13   3        108.22        109.58        14.90 o
  -2  13   3         13.22         13.73         1.15 o
  -1  13   3         10.75         12.62         1.24 o
   0  13   3         32.56         29.97         2.36 o
   1  13   3         10.58          8.41         1.29 o
   2  13   3         13.07         15.57         1.34 o
   3  13   3        106.72        113.56         3.38 o
  -1  14   3         37.00         34.79         2.67 o
   0  14   3        120.00        132.56         3.97 o
   1  14   3         37.20         36.76         2.80 o
   0   0   4       1672.02       1597.79        19.02 o
   1   0   4         95.03         86.59         1.54 o
   2   0   4        134.31        146.67         2.62 o
   3   0   4        962.23       1010.74        20.89 o
   4   0   4       1772.85       1845.24        20.10 o
   5   0   4         17.56         16.17         1.02 o
   6   0   4       1368.39       1396.93        22.05 o
   7   0   4         12.79         10.89         1.21 o
   8   0   4          5.29          4.96         1.11 o
   9   0   4          1.52          0.90         0.61 o
  -9   1   4          1.56          2.31         0.63 o
  -8   1   4         57.67         57.20         3.02 o
  -7   1   4         89.01         87.93         3.31 o
  -6   1   4        212.67        196.31        18.12 o
  -5   1   4        194.67        199.55         4.63 o
  -4   1   4         60.08         59.85         1.79 o
  -3   1   4        291.36        306.73         3.96 o
  -2   1   4        677.81        702.24        12.19 o
  -1   1   4        746.11        702.76         5.34 o
   0   1   4        845.21        819.39         9.02 o
   1   1   4        743.02        739.70         8.01 o
   2   1   4        675.65        697.58        16.21 o
   3   1   4        293.65        306.04         8.79 o
   4   1   4         58.90         56.92         1.96 o
   5   1   4        194.99        199.20         4.30 o
   6   1   4        210.18        203.76        11.06 o
   7   1   4         88.68         97.76         4.92 o
   8   1   4         57.69         62.82         3.09 o
   9   1   4          1.48          1.83         0.88 o
  -9   2   4          1.59          0.67         0.55 o
  -8   2   4         49.43         44.43         2.62 o
  -7   2   4         73.94         67.69         3.35 o
  -6   2   4         12.01         10.34         1.44 o
  -5   2   4         26.15         24.45         1.45 o
  -4   2   4        188.43        211.06         4.97 o
  -3   2   4        193.21        206.59         3.72 o
  -2   2   4        122.21        134.85         2.12 o
  -1   2   4        190.10        215.24         3.32 o
   0   2   4          3.58          6.85         0.60 o
   1   2   4        186.55        213.39         2.99 o
   2   2   4        123.27        128.71         3.56 o
   3   2   4        190.55        205.41         6.57 o
   4   2   4        189.56        197.74         4.99 o
   5   2   4         26.09         25.85         2.04 o
   6   2   4         11.87         12.25         1.34 o
   7   2   4         75.44         72.38         3.44 o
   8   2   4         49.25         45.42         2.23 o
   9   2   4          1.69          1.51         0.67 o
  -9   3   4          7.79          8.73         0.93 o
  -8   3   4         12.87         10.71         1.31 o
  -7   3   4         65.73         62.01         3.22 o
  -6   3   4        165.01        143.93         5.64 o
  -5   3   4        181.26        182.05         4.25 o
  -4   3   4        321.13        324.44         6.48 o
  -3   3   4        147.37        174.08         3.17 o
  -2   3   4        379.81        376.76         5.48 o
  -1   3   4         43.93         36.64         1.01 o
   0   3   4        263.99        297.92         4.41 o
   1   3   4         43.49         40.48         1.41 o
   2   3   4        379.60        397.35         8.22 o
   3   3   4        147.78        182.60        10.01 o
   4   3   4        321.40        328.87         7.79 o
   5   3   4        180.67        190.19         4.43 o
   6   3   4        163.84        149.62         3.14 o
   7   3   4         65.36         67.88         3.35 o
   8   3   4         13.00         11.49         1.35 o
   9   3   4          7.84          8.16         0.79 o
  -9   4   4         54.59         58.12         2.05 o
  -8   4   4         13.16         12.43         1.36 o
  -7   4   4         32.35         28.67         2.51 o
  -6   4   4        689.84        660.55        11.79 o
  -5   4   4         42.58         43.18         3.01 o
  -4   4   4       1163.43       1116.55        20.79 o
  -3   4   4        932.86        943.65        29.60 o
  -2   4   4        209.07        210.35         4.03 o
  -1   4   4       1231.00       1298.80        23.02 o
   0   4   4        116.18        131.39         2.69 o
   1   4   4       1235.20       1298.31        22.04 o
   2   4   4        207.53        220.81        10.33 o
   3   4   4        929.59        992.79        12.98 o
   4   4   4       1161.99       1110.58        50.71 o
   5   4   4         42.75         39.99         2.08 o
   6   4   4        692.95        680.04        16.23 o
   7   4   4         33.12         29.63         3.35 o
   8   4   4         13.34         16.77         2.00 o
   9   4   4         54.24         58.92         2.26 o
  -9   5   4         47.10         52.31         2.61 o
  -8   5   4         13.55         10.19         1.50 o
  -7   5   4        211.39        207.14         6.41 o
  -6   5   4       1301.68       1208.78        12.15 o
  -5   5   4        522.31        525.52         9.75 o
  -4   5   4       1755.29       1738.60        34.04 o
  -3   5   4        550.64        531.48        11.19 o
  -2   5   4        158.09        149.11         3.08 o
  -1   5   4         84.66         96.70         3.75 o
   0   5   4          0.04          2.42         2.79 o
   1   5   4         85.17         98.73         3.76 o
   2   5   4        157.43        146.14        14.73 o
   3   5   4        551.77        572.03         9.57 o
   4   5   4       1752.46       1717.87        25.26 o
   5   5   4        522.88        569.72        12.93 o
   6   5   4       1299.89       1229.47        24.42 o
   7   5   4        211.25        205.17         7.52 o
   8   5   4         13.57         12.90         1.74 o
   9   5   4         47.15         49.10         2.37 o
  -8   6   4        114.39        110.30         4.50 o
  -7   6   4         35.39         31.82         2.26 o
  -6   6   4        322.13        274.73         6.56 o
  -5   6   4       1376.62       1281.75        12.62 o
  -4   6   4        408.84        377.69        12.39 o
  -3   6   4        146.56        151.60         5.68 o
  -2   6   4        364.87        399.95         9.36 o
  -1   6   4        120.14        116.52         3.64 o
   0   6   4         33.52         32.76         1.61 o
   1   6   4        120.88        120.92         3.80 o
   2   6   4        363.59        378.07         8.74 o
   3   6   4        147.85        154.62         4.71 o
   4   6   4        409.75        391.87         8.24 o
   5   6   4       1380.09       1448.01        30.53 o
   6   6   4        321.90        279.99         9.22 o
   7   6   4         35.20         34.73         4.47 o
   8   6   4        114.30        118.99         4.77 o
  -8   7   4          6.32          6.91         1.12 o
  -7   7   4        128.40        124.57         3.96 o
  -6   7   4         38.46         42.16         2.29 o
  -5   7   4        106.57        100.14         2.92 o
  -4   7   4         18.63         19.50         1.22 o
  -3   7   4        216.97        220.14         9.33 o
  -2   7   4        108.44        115.01         4.93 o
  -1   7   4         43.70         38.70         1.90 o
   0   7   4          2.93          4.11         0.79 o
   1   7   4         44.06         36.09         2.70 o
   2   7   4        108.47        106.11         4.97 o
   3   7   4        214.33        225.85        11.60 o
   4   7   4         18.97         24.44         1.72 o
   5   7   4        105.28        105.52         3.66 o
   6   7   4         37.82         39.86         2.60 o
   7   7   4        128.25        132.70         5.61 o
   8   7   4          6.45          6.01         1.06 o
  -8   8   4         41.10         37.92         2.82 o
  -7   8   4        122.86        119.08         3.75 o
  -6   8   4         32.92         32.38         2.23 o
  -5   8   4          9.04          7.39         1.56 o
  -4   8   4        183.87        185.47         4.88 o
  -3   8   4        223.22        227.43        23.95 o
  -2   8   4          9.97         12.84         3.01 o
  -1   8   4         23.86         21.63         1.76 o
   0   8   4         71.47         67.88         3.11 o
   1   8   4         23.47         22.38         1.82 o
   2   8   4         10.01         10.24         1.60 o
   3   8   4        223.87        251.50        11.19 o
   4   8   4        182.98        187.08         5.98 o
   5   8   4          8.82          5.51         0.86 o
   6   8   4         33.26         34.81         2.37 o
   7   8   4        123.24        121.69         3.83 o
   8   8   4         41.04         41.99         3.07 o
  -7   9   4         45.47         51.38         4.43 o
  -6   9   4         33.29         31.85         2.13 o
  -5   9   4         15.06         15.24         1.61 o
  -4   9   4          0.53          0.04         0.70 o
  -3   9   4        353.10        338.99         6.75 o
  -2   9   4         79.48         81.08         3.13 o
  -1   9   4         94.42         91.34         7.25 o
   0   9   4         35.73         34.26         2.27 o
   1   9   4         95.10         92.18         3.30 o
   2   9   4         78.70         81.11         3.23 o
   3   9   4        352.43        329.59        28.09 o
   4   9   4          0.59          0.48         1.54 o
   5   9   4         15.20         16.83         1.44 o
   6   9   4         33.27         31.87         1.75 o
   7   9   4         45.61         57.61         3.93 o
  -6  10   4         15.10         17.70         2.02 o
  -5  10   4        153.27        155.08         6.56 o
  -4  10   4          4.12          4.76         1.06 o
  -3  10   4        119.49        119.32         4.43 o
  -2  10   4        470.60        484.22         9.21 o
  -1  10   4        140.41        124.91         5.87 o
   0  10   4        169.94        164.84         5.15 o
   1  10   4        140.42        130.37         4.11 o
   2  10   4        472.15        439.63        11.53 o
   3  10   4        118.84        114.46         6.51 o
   4  10   4          3.98          4.63         1.14 o
   5  10   4        153.12        156.16         8.39 o
   6  10   4         15.07         15.96         1.07 o
  -6  11   4         16.54         23.02         2.36 o
  -5  11   4         25.57         30.27         1.81 o
  -4  11   4         20.72         17.93         1.65 o
  -3  11   4          0.38         -0.09         0.65 o
  -2  11   4        177.66        199.42        24.06 o
  -1  11   4        232.56        223.22        11.04 o
   0  11   4         11.98         11.37         1.46 o
   1  11   4        232.48        237.87         6.45 o
   2  11   4        177.42        178.71         5.64 o
   3  11   4          0.38          0.65         0.66 o
   4  11   4         20.55         16.84         1.75 o
   5  11   4         25.22         27.53         1.74 o
  -5  12   4          8.52         14.48         1.91 o
  -4  12   4         61.60         63.71         5.06 o
  -3  12   4         45.83         41.28         2.16 o
  -2  12   4         49.21         51.48         2.56 o
  -1  12   4        269.87        254.56         7.67 o
   0  12   4         63.95         63.29         3.77 o
   1  12   4        268.85        267.90         6.43 o
   2  12   4         48.29         50.41         2.58 o
   3  12   4         45.29         45.73         2.36 o
   4  12   4         61.93         63.15         2.59 o
  -2  13   4         14.25         14.92         1.45 o
  -1  13   4          1.55          0.38         0.83 o
   0  13   4          9.28          7.89         1.21 o
   1  13   4          1.51          1.24         0.73 o
   2  13   4         14.47         14.40         1.45 o
   3  13   4         69.34         68.59         5.72 o
   1   0   5        716.05        645.72        12.94 o
   2   0   5        204.69        163.81         3.97 o
   3   0   5        703.41        734.00        11.21 o
   4   0   5        554.08        624.24        10.17 o
   5   0   5        118.37        135.02         3.48 o
   6   0   5         76.27         65.36         2.44 o
   7   0   5         19.97         21.45         1.68 o
   8   0   5          0.46          0.33         0.64 o
   9   0   5         11.32         12.79         1.45 o
  -9   1   5         24.86         26.55         2.12 o
  -8   1   5         76.98         80.38         3.53 o
  -7   1   5         59.31         55.20         2.64 o
  -6   1   5         68.16         67.64         3.84 o
  -5   1   5          2.62          2.69         0.63 o
  -4   1   5        988.42       1123.50        20.84 o
  -3   1   5        500.63        578.27         7.03 o
  -2   1   5       1641.22       1615.92        21.91 o
  -1   1   5        780.46        734.23        10.08 o
   0   1   5         24.33         30.89         0.91 o
   1   1   5        785.47        861.33        12.99 o
   2   1   5       1641.31       1721.55        21.19 o
   3   1   5        499.70        559.35         6.10 o
   4   1   5        992.00       1068.29        13.95 o
   5   1   5          2.62          4.02         0.51 o
   6   1   5         67.26         65.50         2.20 o
   7   1   5         59.92         55.57         3.68 o
   8   1   5         77.46         76.74         3.41 o
   9   1   5         24.72         21.55         1.80 o
  -9   2   5         12.55         11.82         1.13 o
  -8   2   5         60.90         53.15         2.82 o
  -7   2   5          0.06          0.13         1.04 o
  -6   2   5          2.97          2.33         0.77 o
  -5   2   5          1.69          2.99         0.81 o
  -4   2   5         23.44         36.53         1.48 o
  -3   2   5        182.54        175.03         2.88 o
  -2   2   5        778.44        848.74         7.33 o
  -1   2   5        475.05        471.91         7.91 o
   0   2   5         66.30         61.22         1.40 o
   1   2   5        469.92        476.65        15.39 o
   2   2   5        777.14        811.69        23.40 o
   3   2   5        181.50        167.63         3.31 o
   4   2   5         23.32         35.25         1.63 o
   5   2   5          1.44          1.91         0.49 o
   6   2   5          2.99          2.77         0.77 o
   7   2   5          0.05          0.09         0.62 o
   8   2   5         60.59         59.61         2.55 o
   9   2   5         12.59         13.01         1.15 o
  -9   3   5         21.30         22.70         1.44 o
  -8   3   5         38.86         35.59         2.26 o
  -7   3   5         53.96         50.96         3.75 o
  -6   3   5         11.61         11.55         1.45 o
  -5   3   5         15.64         15.88         1.45 o
  -4   3   5         15.70         16.20         1.04 o
  -3   3   5        193.28        212.91         3.80 o
  -2   3   5        860.89        885.96         9.84 o
  -1   3   5        642.53        639.00         6.27 o
   0   3   5        183.91        193.92         4.87 o
   1   3   5        646.93        648.46        22.44 o
   2   3   5        863.69        864.30        11.01 o
   3   3   5        192.30        211.86         4.70 o
   4   3   5         15.77         16.80         1.33 o
   5   3   5         15.14         15.96         1.52 o
   6   3   5         11.24         12.21         1.24 o
   7   3   5         54.86         58.61         2.72 o
   8   3   5         38.41         38.40         2.32 o
   9   3   5         21.27         22.96         1.21 o
  -9   4   5         11.66         11.26         0.99 o
  -8   4   5         16.92         15.20         1.71 o
  -7   4   5         18.95         16.86         1.66 o
  -6   4   5         27.31         28.14         1.37 o
  -5   4   5         63.02         63.61         2.98 o
  -4   4   5         32.22         33.97         2.63 o
  -3   4   5         94.84        100.45         3.41 o
  -2   4   5        216.54        215.91         5.98 o
  -1   4   5        641.29        642.88        11.24 o
   0   4   5        394.47        395.67         8.14 o
   1   4   5        638.30        670.32         7.98 o
   2   4   5        216.33        210.27         5.58 o
   3   4   5         94.29        100.27         4.40 o
   4   4   5         32.88         36.62         2.15 o
   5   4   5         63.74         65.12         3.94 o
   6   4   5         27.53         29.86         2.29 o
   7   4   5         18.65         20.33         2.02 o
   8   4   5         17.04         15.83         1.90 o
   9   4   5         11.73         10.81         0.92 o
  -9   5   5         22.82         20.63         2.20 o
  -8   5   5         15.84         16.27         1.76 o
  -7   5   5         52.51         48.32         2.52 o
  -6   5   5         97.40         91.88         3.02 o
  -5   5   5         68.95         74.68         2.48 o
  -4   5   5         81.96         67.61         3.93 o
  -3   5   5        312.06        308.27         9.59 o
  -2   5   5        208.42        223.36         6.52 o
  -1   5   5         95.32        111.98         3.49 o
   0   5   5       1981.92       2035.02        22.19 o
   1   5   5         93.83        109.58         2.87 o
   2   5   5        207.00        232.90        19.89 o
   3   5   5        312.57        311.30         8.36 o
   4   5   5         83.05         72.19         3.28 o
   5   5   5         69.17         65.77         2.85 o
   6   5   5         96.14         91.10         5.19 o
   7   5   5         53.06         47.83         2.84 o
   8   5   5         15.89         17.26         1.89 o
   9   5   5         22.83         22.50         1.50 o
  -8   6   5        194.50        176.74        11.31 o
  -7   6   5         56.18         57.41         2.48 o
  -6   6   5        163.65        159.14         4.05 o
  -5   6   5        995.46        934.78        10.29 o
  -4   6   5        425.65        433.71        10.86 o
  -3   6   5         12.25         13.25         1.69 o
  -2   6   5        505.05        463.10         8.60 o
  -1   6   5         30.94         24.84         1.51 o
   0   6   5          1.48          1.18         0.44 o
   1   6   5         31.95         29.83         4.38 o
   2   6   5        502.96        486.22         8.76 o
   3   6   5         12.29         14.95         1.52 o
   4   6   5        425.61        402.21         8.52 o
   5   6   5        993.97       1012.14        38.12 o
   6   6   5        162.94        148.71        11.34 o
   7   6   5         56.34         57.51         3.80 o
   8   6   5        194.86        194.43         8.51 o
  -8   7   5         75.97         63.59         5.18 o
  -7   7   5        188.31        180.04         4.27 o
  -6   7   5         37.73         33.05         2.01 o
  -5   7   5        451.51        412.78        12.84 o
  -4   7   5        213.45        188.71         4.38 o
  -3   7   5        131.94        127.27         6.20 o
  -2   7   5        276.20        272.54         8.07 o
  -1   7   5        117.43        113.47         3.97 o
   0   7   5          0.76          0.39         0.48 o
   1   7   5        115.84        116.18         4.98 o
   2   7   5        275.36        269.19         8.06 o
   3   7   5        132.42        127.52         5.25 o
   4   7   5        212.77        202.98         7.00 o
   5   7   5        452.44        450.06         9.48 o
   6   7   5         37.99         35.78         3.19 o
   7   7   5        188.12        186.66         6.57 o
   8   7   5         76.81         74.97         4.02 o
  -7   8   5        141.11        135.85         3.91 o
  -6   8   5         22.92         21.71         1.84 o
  -5   8   5         20.03         21.45         1.89 o
  -4   8   5        154.87        147.88         4.36 o
  -3   8   5        245.80        225.12         7.77 o
  -2   8   5         74.81         65.92         3.93 o
  -1   8   5        227.96        206.88         8.75 o
   0   8   5        399.64        436.73        10.66 o
   1   8   5        228.08        217.10         6.37 o
   2   8   5         74.15         63.04         2.78 o
   3   8   5        244.52        237.96         7.83 o
   4   8   5        153.73        152.34         4.48 o
   5   8   5         19.59         19.99         1.56 o
   6   8   5         22.86         20.74         2.22 o
   7   8   5        140.57        128.89         6.93 o
  -7   9   5          3.42          4.03         0.83 o
  -6   9   5         61.31         65.74         2.87 o
  -5   9   5          2.19          1.64         0.75 o
  -4   9   5         51.90         49.95         2.86 o
  -3   9   5         33.24         31.89         2.31 o
  -2   9   5        181.08        167.96         7.07 o
  -1   9   5         82.38         79.98         6.65 o
   0   9   5       2259.09       2052.00        25.53 o
   1   9   5         81.97         88.32         3.36 o
   2   9   5        181.91        198.13         5.59 o
   3   9   5         32.52         28.25         2.31 o
   4   9   5         50.80         51.17         2.50 o
   5   9   5          2.18          1.43         0.54 o
   6   9   5         62.76         68.07         3.65 o
   7   9   5          3.40          5.12         1.04 o
  -6  10   5          2.80          3.67         1.38 o
  -5  10   5         18.04         17.64         1.54 o
  -4  10   5          8.10          9.66         1.27 o
  -3  10   5         16.88         18.00         1.69 o
  -2  10   5        231.25        241.57         7.15 o
  -1  10   5        567.92        512.14        15.05 o
   0  10   5       1374.18       1331.27        23.04 o
   1  10   5        568.76        548.45        10.77 o
   2  10   5        230.63        223.03         6.53 o
   3  10   5         16.75         16.42         2.15 o
   4  10   5          8.33          7.52         0.99 o
   5  10   5         17.77         17.47         1.28 o
   6  10   5          2.86          2.46         0.70 o
  -5  11   5        123.67        138.79         4.26 o
  -4  11   5         27.52         27.97         1.85 o
  -3  11   5          3.09          3.03         0.80 o
  -2  11   5        112.32        120.84         6.10 o
  -1  11   5        165.13        179.82         9.55 o
   0  11   5          1.47          1.23         0.79 o
   1  11   5        163.96        182.79         6.74 o
   2  11   5        111.89        112.75         4.26 o
   3  11   5          3.02          1.09         0.76 o
   4  11   5         27.51         26.70         1.55 o
   5  11   5        124.46        130.41         3.55 o
  -4  12   5         28.02         27.84         3.48 o
  -3  12   5          2.61          3.60         0.82 o
  -2  12   5         17.34         16.40         1.64 o
  -1  12   5         97.09        102.15         4.53 o
   0  12   5         28.92         30.06         2.58 o
   1  12   5         97.78         92.48         4.44 o
   2  12   5         17.29         17.79         1.52 o
   3  12   5          2.47          2.80         0.56 o
   4  12   5         27.76         28.83         1.55 o
  -2  13   5         43.85         46.28         3.40 o
  -1  13   5         34.53         31.19         2.07 o
   0  13   5          0.22          0.00         0.71 o
   1  13   5         34.60         34.65         2.30 o
   2  13   5         43.18         46.37         1.97 o
   3  13   5         72.79         92.33         4.49 o
   0   0   6        291.95        319.11         5.65 o
   1   0   6        156.87        165.24         7.07 o
   2   0   6         22.34         25.50         1.42 o
   3   0   6         17.67         31.71        12.48 o
   4   0   6          0.02          0.64         1.06 o
   5   0   6         58.22         56.87         3.42 o
   6   0   6         14.52         13.95         1.30 o
   7   0   6          0.46          0.80         0.79 o
   8   0   6          0.15         -0.51         0.62 o
   9   0   6          0.00         -0.10         0.55 o
  -9   1   6         42.37         43.57         2.59 o
  -8   1   6          7.91          6.66         1.28 o
  -7   1   6         24.74         27.25         1.86 o
  -6   1   6         33.83         29.56         1.85 o
  -5   1   6         14.90         17.05         2.73 o
  -4   1   6        244.03        235.13         7.71 o
  -3   1   6        211.93        223.43         4.88 o
  -2   1   6        278.19        265.08         6.22 o
  -1   1   6        704.23        809.21         9.25 o
   0   1   6        328.18        368.97         5.44 o
   1   1   6        703.30        813.60        17.13 o
   2   1   6        275.76        276.95         6.17 o
   3   1   6        211.37        180.68         6.95 o
   4   1   6        244.90        269.58         8.40 o
   5   1   6         15.14         12.49         1.29 o
   6   1   6         33.86         30.48         2.24 o
   7   1   6         24.38         20.07         2.29 o
   8   1   6          7.79          6.74         1.10 o
   9   1   6         42.34         43.27         2.50 o
  -9   2   6         30.92         34.04         1.78 o
  -8   2   6         82.15         78.67         3.39 o
  -7   2   6         17.81         20.22         1.85 o
  -6   2   6          1.94          1.60         0.85 o
  -5   2   6         77.79         81.54         3.30 o
  -4   2   6         94.68         95.80         3.38 o
  -3   2   6         21.19         29.08         2.63 o
  -2   2   6        934.28       1031.06        10.98 o
  -1   2   6        845.42        822.86        17.93 o
   1   2   6        845.98        926.30        12.50 o
   2   2   6        937.76       1014.08        15.79 o
   3   2   6         20.60         26.33         2.39 o
   4   2   6         95.18         94.18         3.49 o
   5   2   6         77.98         74.02         3.35 o
   6   2   6          1.94          1.68         0.62 o
   7   2   6         17.81         19.08         1.56 o
   8   2   6         82.05         79.14         3.37 o
   9   2   6         30.57         33.89         1.72 o
  -9   3   6         35.30         35.35         1.66 o
  -8   3   6         35.27         34.44         2.19 o
  -7   3   6         32.13         32.67         1.97 o
  -6   3   6         19.37         15.85         1.35 o
  -5   3   6          2.27          2.99         1.41 o
  -4   3   6          4.32          4.66         0.80 o
  -3   3   6        145.28        166.64         3.86 o
  -2   3   6       1114.14       1155.42        14.01 o
  -1   3   6       1786.90       2042.11        18.18 o
   0   3   6       2569.92       2779.82        24.71 o
   1   3   6       1783.09       2079.07        23.49 o
   2   3   6       1109.18       1058.85        23.68 o
   3   3   6        143.82        153.01         5.32 o
   4   3   6          4.52          2.61         0.75 o
   5   3   6          2.19          2.38         1.19 o
   6   3   6         19.31         18.09         1.54 o
   7   3   6         32.27         30.25         1.93 o
   8   3   6         34.65         35.24         1.86 o
   9   3   6         35.43         36.48         1.95 o
  -9   4   6          0.47          1.21         0.49 o
  -8   4   6          1.63          1.08         0.63 o
  -7   4   6         65.02         63.07         2.68 o
  -6   4   6         10.50         11.56         0.98 o
  -5   4   6         38.45         33.57         1.75 o
  -4   4   6         10.97         11.17         1.56 o
  -3   4   6        150.45        149.61         4.37 o
  -2   4   6         29.62         26.16         1.46 o
  -1   4   6        469.14        536.40         7.24 o
   0   4   6       2095.70       2410.36        50.97 o
   1   4   6        469.09        560.29        10.80 o
   2   4   6         29.93         26.21         1.42 o
   3   4   6        151.07        161.07        22.92 o
   4   4   6         10.81          9.23         1.50 o
   5   4   6         38.52         35.09         1.85 o
   6   4   6         10.86         11.03         1.44 o
   7   4   6         65.22         67.01         3.38 o
   8   4   6          1.68          2.44         0.69 o
   9   4   6          0.46         -0.67         0.84 o
  -8   5   6         25.71         26.10         2.14 o
  -7   5   6        114.16        107.99         4.03 o
  -6   5   6         24.68         27.75         1.65 o
  -5   5   6          1.44          1.79         0.49 o
  -4   5   6        106.12        108.10         5.10 o
  -3   5   6        168.17        161.14         7.75 o
  -2   5   6         42.07         52.94         2.57 o
  -1   5   6          8.55         10.02         1.11 o
   0   5   6        539.48        481.57         8.00 o
   1   5   6          8.52         10.89         1.10 o
   2   5   6         42.18         55.58         2.17 o
   3   5   6        167.59        160.85         6.97 o
   4   5   6        106.15        103.22         4.04 o
   5   5   6          1.51          1.63         0.84 o
   6   5   6         23.92         27.89         3.10 o
   7   5   6        114.19        116.04         4.64 o
   8   5   6         26.04         28.82         4.04 o
  -8   6   6         58.16         51.93         2.69 o
  -7   6   6         13.67         14.94         1.15 o
  -6   6   6         16.29         13.51         1.15 o
  -5   6   6          4.68          3.79         0.73 o
  -4   6   6         78.65         80.29         3.63 o
  -3   6   6         25.99         20.31         3.23 o
  -2   6   6        132.17        134.04         4.37 o
  -1   6   6        450.57        451.63         6.60 o
   0   6   6         31.55         33.96         2.06 o
   1   6   6        446.78        502.01        38.97 o
   2   6   6        132.44        134.35         6.67 o
   3   6   6         24.98         19.60         1.56 o
   4   6   6         79.66         83.99         2.61 o
   5   6   6          4.40          3.22         0.75 o
   6   6   6         16.16         12.56         1.56 o
   7   6   6         13.69         12.49         1.83 o
   8   6   6         58.06         61.45         4.09 o
  -7   7   6         75.54         70.24         2.87 o
  -6   7   6         31.03         27.19         1.61 o
  -5   7   6         59.59         57.50         2.38 o
  -4   7   6        220.57        209.46         7.71 o
  -3   7   6        140.20        132.47         3.59 o
  -2   7   6       1417.24       1367.33        22.39 o
  -1   7   6        309.28        322.48         8.53 o
   0   7   6         17.93         15.09         1.64 o
   1   7   6        309.26        309.04         9.65 o
   2   7   6       1415.83       1288.87        26.68 o
   3   7   6        140.21        141.72         3.44 o
   4   7   6        219.92        223.01         4.93 o
   5   7   6         59.32         63.08         2.87 o
   6   7   6         31.32         29.47         2.74 o
   7   7   6         75.55         72.20         3.88 o
   8   7   6         80.69         79.73         3.14 o
  -7   8   6        259.95        259.90         8.80 o
  -6   8   6         33.15         31.70         2.09 o
  -5   8   6         47.35         50.77         5.56 o
  -4   8   6         23.05         23.00         2.84 o
  -3   8   6       1111.73       1000.82        56.85 o
  -2   8   6       1094.08       1045.45        15.60 o
  -1   8   6        313.91        317.38         9.00 o
   0   8   6        747.75        703.20        10.48 o
   1   8   6        315.10        318.81         5.84 o
   2   8   6       1092.84       1053.42        66.34 o
   3   8   6       1109.13       1070.65        19.55 o
   4   8   6         23.30         20.23         1.62 o
   5   8   6         47.97         50.15         2.20 o
   6   8   6         33.20         33.45         2.89 o
   7   8   6        260.63        271.03         7.08 o
  -6   9   6          3.41          3.86         0.73 o
  -5   9   6          5.25          4.45         1.30 o
  -4   9   6         16.11         15.99         2.21 o
  -3   9   6         17.39         15.32         2.06 o
  -2   9   6        143.26        156.52         5.86 o
  -1   9   6         18.22         18.34         1.51 o
   0   9   6        433.70        433.46         7.05 o
   1   9   6         18.23         18.89         1.60 o
   2   9   6        142.97        161.00         7.02 o
   3   9   6         17.18         16.59         1.34 o
   4   9   6         15.68         13.18         1.28 o
   5   9   6          5.23          5.15         0.93 o
   6   9   6          3.35          4.57         1.10 o
   7   9   6         23.87         20.99         1.52 o
  -6  10   6         13.31         17.14         2.14 o
  -5  10   6          7.72          7.41         1.69 o
  -4  10   6          2.14          5.12         1.71 o
  -3  10   6         12.47         12.36         1.42 o
  -2  10   6         91.45         93.61         3.36 o
  -1  10   6        246.57        261.81        12.43 o
   0  10   6         38.22         42.04         5.99 o
   1  10   6        247.75        255.95         6.96 o
   2  10   6         90.12         93.36         4.08 o
   3  10   6         12.43         11.36         1.49 o
   4  10   6          1.99          2.09         0.71 o
   5  10   6          7.71          7.60         0.98 o
   6  10   6         13.27         13.48         1.28 o
  -5  11   6          6.79          8.68         0.92 o
  -4  11   6         62.06         71.11         2.86 o
  -3  11   6          7.70          7.30         1.06 o
  -2  11   6         64.94         69.47         2.72 o
  -1  11   6        234.35        233.53         6.23 o
   0  11   6          4.39          4.28         0.92 o
   1  11   6        234.94        241.86         7.85 o
   2  11   6         65.75         64.21         3.12 o
   3  11   6          7.48          8.15         1.02 o
   4  11   6         62.40         74.90         2.95 o
   5  11   6          6.83          7.72         1.51 o
  -4  12   6          0.47          0.00         0.64 o
  -3  12   6         37.96         45.23         3.57 o
  -2  12   6         93.31         97.72         5.79 o
  -1  12   6         56.41         58.20         5.41 o
   0  12   6          1.86          1.00         0.82 o
   1  12   6         56.58         54.46         3.27 o
   2  12   6         92.73        101.75         3.53 o
   3  12   6         37.90         41.01         1.66 o
   4  12   6          0.52          0.76         0.70 o
  -2  13   6          2.93          1.51         0.78 o
  -1  13   6          1.38          0.58         0.49 o
   0  13   6          9.36          9.78         1.18 o
   1  13   6          1.35          2.21         0.57 o
   2  13   6          2.98          4.30         0.62 o
   1   0   7         13.89         13.66         1.28 o
   2   0   7          0.10          0.80         0.50 o
   3   0   7        468.97        514.91        30.25 o
   4   0   7         31.00         33.44         2.48 o
   5   0   7          7.19         10.82         2.54 o
   6   0   7          0.91          2.14         0.58 o
   7   0   7         54.91         49.63         3.50 o
   8   0   7         18.58         16.07         1.89 o
   9   0   7          0.07          0.19         0.95 o
  -9   1   7         21.51         26.31         1.89 o
  -8   1   7         11.23         10.79         1.61 o
  -7   1   7          6.14          8.36         1.11 o
  -6   1   7         16.77         17.27         1.33 o
  -5   1   7          1.82          3.73         1.54 o
  -4   1   7        295.15        327.81        10.89 o
  -3   1   7        185.80        187.47         4.72 o
  -2   1   7        179.52        168.45         7.33 o
  -1   1   7        602.89        683.93        36.67 o
   0   1   7        349.67        355.37         7.12 o
   1   1   7        600.37        586.06        10.41 o
   2   1   7        180.10        173.86        13.65 o
   3   1   7        183.09        201.11         7.48 o
   4   1   7        296.30        291.65        15.04 o
   5   1   7          1.76          1.54         0.62 o
   6   1   7         16.67         15.61         1.40 o
   7   1   7          6.13          5.39         1.27 o
   8   1   7         10.68          8.57         1.16 o
   9   1   7         21.69         24.79         1.76 o
  -9   2   7         66.75         68.16         2.44 o
  -8   2   7         21.43         22.11         2.14 o
  -7   2   7         35.27         36.35         2.10 o
  -6   2   7          1.44          0.80         0.71 o
  -5   2   7          2.14          3.24         1.51 o
  -4   2   7         41.25         35.50         2.73 o
  -3   2   7        117.77        120.06         4.69 o
  -2   2   7        499.21        504.27        12.71 o
  -1   2   7       2815.66       2960.94        57.06 o
   0   2   7         66.87         67.75         2.02 o
   1   2   7       2822.17       3311.22        33.08 o
   2   2   7        501.73        587.91        14.14 o
   3   2   7        117.83        141.45         5.72 o
   4   2   7         41.11         40.86         2.88 o
   5   2   7          2.28          2.11         0.77 o
   6   2   7          1.35          0.19         0.55 o
   7   2   7         35.64         34.70         2.38 o
   8   2   7         21.95         19.86         1.65 o
   9   2   7         66.82         71.54         2.32 o
  -9   3   7          9.72         11.11         1.10 o
  -8   3   7          9.91         10.56         1.68 o
  -7   3   7          6.09          7.36         1.18 o
  -6   3   7         69.50         67.01         2.54 o
  -5   3   7         38.84         38.38         2.01 o
  -4   3   7         62.79         57.59         2.83 o
  -3   3   7        103.30         97.33         4.31 o
  -2   3   7        169.74        204.48         5.49 o
  -1   3   7        191.79        227.21         3.71 o
   0   3   7        584.05        596.67         8.63 o
   1   3   7        190.74        227.89         5.04 o
   2   3   7        170.40        194.00         4.72 o
   3   3   7        104.25         96.81         4.35 o
   4   3   7         62.45         55.18         2.86 o
   5   3   7         39.19         36.29         1.67 o
   6   3   7         69.38         66.69         2.92 o
   7   3   7          5.89          5.20         0.80 o
   8   3   7          9.83         11.37         1.05 o
  -8   4   7         25.35         26.54         2.28 o
  -7   4   7         25.61         26.84         1.72 o
  -6   4   7         28.27         28.59         1.82 o
  -5   4   7          7.36          6.46         0.71 o
  -4   4   7          8.44          8.52         2.72 o
  -3   4   7        104.22        105.73         3.28 o
  -2   4   7        259.27        294.08         6.19 o
  -1   4   7         83.05         92.08         2.73 o
   0   4   7       1413.27       1502.99        21.66 o
   1   4   7         84.29         94.77         5.11 o
   2   4   7        258.11        280.96        10.16 o
   3   4   7        104.17        119.37         5.07 o
   4   4   7          8.21          6.52         1.33 o
   5   4   7          7.27          5.82         1.08 o
   6   4   7         27.95         26.58         2.20 o
   7   4   7         24.81         28.11         2.14 o
   8   4   7         25.72         28.51         1.82 o
  -8   5   7          1.02          0.46         0.69 o
  -7   5   7         55.52         56.49         2.38 o
  -6   5   7         14.94         12.93         1.27 o
  -5   5   7         31.09         28.04         1.67 o
  -4   5   7         73.95         71.68         2.62 o
  -3   5   7        262.80        258.23         7.02 o
  -2   5   7        120.58        130.23         4.21 o
  -1   5   7        206.46        203.11         5.23 o
   0   5   7        929.42       1070.74        16.46 o
   1   5   7        206.05        221.65         6.81 o
   2   5   7        121.07        136.89         6.72 o
   3   5   7        259.36        286.57        25.53 o
   4   5   7         74.34         70.27         2.23 o
   5   5   7         30.86         31.77         2.25 o
   6   5   7         14.98         15.32         1.65 o
   7   5   7         55.79         55.64         2.95 o
   8   5   7          1.04          0.74         0.44 o
  -8   6   7         69.91         68.70         4.08 o
  -7   6   7        106.07        107.88         3.23 o
  -6   6   7         74.37         73.40         3.76 o
  -5   6   7         77.31         69.56         2.97 o
  -4   6   7        392.97        376.54         8.53 o
  -3   6   7        429.19        417.80        12.14 o
  -2   6   7        168.27        167.54         5.05 o
  -1   6   7        323.54        318.28         7.12 o
   0   6   7         36.77         40.53         3.26 o
   1   6   7        321.90        312.98         8.03 o
   2   6   7        168.18        187.29         6.42 o
   3   6   7        427.97        405.55         8.66 o
   4   6   7        391.53        377.84         7.05 o
   5   6   7         77.44         71.86         3.12 o
   6   6   7         75.23         77.61         3.65 o
   7   6   7        106.47        114.19         4.01 o
   8   6   7         70.40         78.31         3.25 o
  -7   7   7         45.01         53.72         2.92 o
  -6   7   7         10.78          8.21         1.13 o
  -5   7   7         37.44         35.02         2.47 o
  -4   7   7        277.24        276.06         9.48 o
  -3   7   7        150.70        138.22         4.86 o
  -2   7   7       1065.37       1011.29        13.00 o
  -1   7   7         72.69         66.73         2.82 o
   0   7   7         17.02         18.99         1.69 o
   1   7   7         72.74         59.91         4.22 o
   2   7   7       1068.74       1012.11        11.81 o
   3   7   7        151.02        145.42         3.92 o
   4   7   7        278.91        275.83         6.26 o
   5   7   7         37.63         37.52         2.19 o
   6   7   7         10.65         13.19         1.54 o
   7   7   7         44.91         53.88         3.16 o
  -7   8   7         16.41         15.02         1.95 o
  -6   8   7          1.14          0.96         1.26 o
  -5   8   7          8.24         11.99         1.86 o
  -4   8   7         34.73         29.95         2.33 o
  -3   8   7         55.74         56.81         3.16 o
  -2   8   7        456.70        441.84         8.02 o
  -1   8   7          3.16          5.93         0.96 o
   0   8   7        260.08        277.95         7.67 o
   1   8   7          3.12          5.91         0.83 o
   2   8   7        457.83        455.95         6.84 o
   3   8   7         55.83         56.25         2.62 o
   4   8   7         34.92         30.98         1.77 o
   5   8   7          8.14          9.92         1.08 o
   6   8   7          1.18          1.61         0.88 o
   7   8   7         16.35         16.85         1.55 o
  -6   9   7         20.71         23.51         3.29 o
  -5   9   7         13.59         13.48         1.79 o
  -4   9   7         27.08         26.87         2.60 o
  -3   9   7        382.17        396.99        15.52 o
  -2   9   7         52.70         52.18         2.58 o
  -1   9   7        540.60        533.18        20.57 o
   0   9   7       1088.75       1141.62        24.47 o
   1   9   7        543.59        529.83         9.03 o
   2   9   7         51.63         53.42         3.23 o
   3   9   7        386.01        391.68         7.30 o
   4   9   7         26.96         26.54         1.78 o
   5   9   7         13.31         12.86         1.30 o
   6   9   7         20.84         23.34         1.91 o
  -6  10   7         23.72         30.29         1.50 o
  -5  10   7          3.36          4.87         1.12 o
  -4  10   7         56.38         58.47         3.55 o
  -3  10   7         53.36         56.50         2.96 o
  -2  10   7         90.18         90.58         2.95 o
  -1  10   7        235.73        222.35         9.62 o
   0  10   7         36.14         38.10         2.71 o
   1  10   7        232.77        238.13         8.12 o
   2  10   7         89.71         98.32         5.47 o
   3  10   7         53.24         58.65         3.09 o
   4  10   7         56.65         59.37         2.40 o
   5  10   7          3.30          3.57         0.75 o
   6  10   7         23.67         26.04         2.37 o
  -5  11   7         23.47         23.20         1.64 o
  -4  11   7          3.65          7.12         0.92 o
  -3  11   7         12.26         14.66         1.36 o
  -2  11   7         13.01         13.12         1.29 o
  -1  11   7         23.61         25.51         2.01 o
   0  11   7          0.51          0.43         0.75 o
   1  11   7         23.83         24.16         1.99 o
   2  11   7         12.97         10.70         1.33 o
   3  11   7         12.20         13.35         1.35 o
   4  11   7          3.55          4.58         1.21 o
   5  11   7         23.24         17.99         2.06 o
  -3  12   7         11.24         12.00         1.93 o
  -2  12   7         35.95         36.27         3.26 o
  -1  12   7        101.68        117.68         6.53 o
   0  12   7        120.87        119.02         4.55 o
   1  12   7        101.55        109.06         3.65 o
   2  12   7         36.25         42.15         2.14 o
   3  12   7         11.39         13.34         1.07 o
  -1  13   7         26.55         27.73         1.72 o
   0  13   7         36.77         34.52         2.04 o
   1  13   7         26.90         29.28         1.83 o
   0   0   8         18.14         18.18         2.43 o
   1   0   8        948.24        951.00        30.35 o
   2   0   8        347.06        364.47        10.56 o
   3   0   8       1953.43       1992.11        70.25 o
   4   0   8          4.85          5.55         0.94 o
   5   0   8        110.10        114.19         3.32 o
   6   0   8         44.82         37.50         2.20 o
   7   0   8        207.07        210.31         7.21 o
   8   0   8          4.88          4.27         0.97 o
   9   0   8         57.41         61.31         2.60 o
  -9   1   8         21.29         20.87         2.95 o
  -8   1   8         10.78          8.59         1.36 o
  -7   1   8         66.34         64.95         3.23 o
  -6   1   8          2.88          3.26         0.72 o
  -5   1   8         32.93         34.28         1.79 o
  -4   1   8         42.62         39.80         2.27 o
  -3   1   8         77.22         75.78         3.06 o
  -2   1   8         24.00         20.63         1.50 o
  -1   1   8          9.75         10.97         1.43 o
   0   1   8         20.38         18.43         1.15 o
   1   1   8         10.11         10.55         0.91 o
   2   1   8         24.03         18.65         1.23 o
   3   1   8         78.05         75.96         3.08 o
   4   1   8         42.36         37.75         2.76 o
   5   1   8         33.37         31.84         1.72 o
   6   1   8          2.98          2.03         0.69 o
   7   1   8         65.92         68.20         3.23 o
   8   1   8         10.73          7.66         1.01 o
   9   1   8         21.57         22.24         1.48 o
  -9   2   8          2.00          2.27         0.82 o
  -8   2   8         48.88         51.27         3.05 o
  -7   2   8          3.26          2.63         0.68 o
  -6   2   8          2.36          2.12         0.63 o
  -5   2   8        355.88        346.66         6.05 o
  -4   2   8        201.57        206.54         8.52 o
  -3   2   8         20.83         21.23         2.65 o
  -2   2   8        360.45        414.25         9.38 o
  -1   2   8          2.08          3.02         0.63 o
   0   2   8         82.40         66.16         2.14 o
   1   2   8          1.88          2.43         0.73 o
   2   2   8        363.14        391.70         7.36 o
   3   2   8         20.50         20.18         1.65 o
   4   2   8        203.25        179.60         6.47 o
   5   2   8        354.94        367.16         7.06 o
   6   2   8          2.22          1.76         0.56 o
   7   2   8          3.43          3.88         0.88 o
   8   2   8         48.08         45.13         2.32 o
  -8   3   8          3.29          3.77         1.02 o
  -7   3   8          2.87          3.78         0.92 o
  -6   3   8         19.10         21.13         1.63 o
  -5   3   8        252.33        224.92         6.29 o
  -4   3   8         55.71         57.12         3.67 o
  -3   3   8         37.08         40.39         2.88 o
  -2   3   8         39.95         35.03         2.05 o
  -1   3   8         46.66         50.62         2.36 o
   0   3   8          0.22          1.09         0.65 o
   1   3   8         46.67         47.46         2.30 o
   2   3   8         39.31         30.45         1.91 o
   3   3   8         36.74         43.41         2.45 o
   4   3   8         54.68         53.84         6.80 o
   5   3   8        251.56        253.87         5.81 o
   6   3   8         19.74         20.12         1.43 o
   7   3   8          2.91          3.13         0.71 o
   8   3   8          3.28          2.05         0.54 o
  -8   4   8         12.28         10.90         1.27 o
  -7   4   8         40.51         38.97         2.36 o
  -6   4   8         38.25         42.62         2.29 o
  -5   4   8          1.90          1.61         0.48 o
  -4   4   8         67.43         74.03         4.02 o
  -3   4   8         74.74         72.20         3.29 o
  -2   4   8         25.20         30.44         2.18 o
  -1   4   8        156.99        141.57         5.51 o
   0   4   8       1003.93       1066.12        41.97 o
   1   4   8        155.86        138.07         9.49 o
   2   4   8         25.72         27.20         2.36 o
   3   4   8         74.32         75.19         5.94 o
   4   4   8         67.40         67.94         2.37 o
   5   4   8          1.91          0.76         0.69 o
   6   4   8         37.44         41.64         2.31 o
   7   4   8         40.56         40.66         2.75 o
   8   4   8         12.26         15.10         1.26 o
  -8   5   8         44.23         47.03         3.50 o
  -7   5   8        125.82        134.50         4.25 o
  -6   5   8        207.70        209.29         7.54 o
  -5   5   8          7.84          6.55         0.99 o
  -4   5   8        485.17        436.34         9.90 o
  -3   5   8        413.67        420.81        12.13 o
  -2   5   8        156.62        156.36         4.77 o
  -1   5   8         90.97         89.17         3.47 o
   0   5   8        160.62        201.93         9.25 o
   1   5   8         90.80         89.85         4.80 o
   2   5   8        157.03        170.02         8.28 o
   3   5   8        413.25        392.55        10.35 o
   4   5   8        483.50        459.68        14.41 o
   5   5   8          7.69          7.40         1.26 o
   6   5   8        209.13        222.32         6.31 o
   7   5   8        126.51        141.53         4.54 o
   8   5   8         44.46         46.47         1.97 o
  -7   6   8         16.95         17.22         1.72 o
  -6   6   8        244.77        245.97         5.46 o
  -5   6   8        197.00        201.76         6.07 o
  -4   6   8        544.25        553.57        10.74 o
  -3   6   8        115.51        121.01         4.13 o
  -2   6   8        256.94        260.04         6.55 o
  -1   6   8        266.57        279.68         6.75 o
   0   6   8         46.95         50.49         2.66 o
   1   6   8        267.31        267.41         7.70 o
   2   6   8        255.75        239.88        10.17 o
   3   6   8        115.87        119.81         3.56 o
   4   6   8        546.60        560.42        15.98 o
   5   6   8        195.00        221.37         6.43 o
   6   6   8        244.81        246.00         6.51 o
   7   6   8         16.63         18.24         1.52 o
   8   6   8         41.89         36.93         2.80 o
  -7   7   8         40.54         47.66         2.47 o
  -6   7   8          3.72          8.29         1.59 o
  -5   7   8        188.20        183.81         6.21 o
  -4   7   8         44.83         47.85         3.61 o
  -3   7   8        139.04        138.57         4.55 o
  -2   7   8        332.63        337.09         6.81 o
  -1   7   8         95.21         98.78         3.10 o
   0   7   8          3.64          2.74         0.62 o
   1   7   8         94.92         90.02         3.92 o
   2   7   8        333.92        349.57         8.08 o
   3   7   8        140.48        132.52         6.47 o
   4   7   8         45.06         42.41         2.10 o
   5   7   8        189.26        185.88         4.90 o
   6   7   8          3.64          4.06         0.85 o
   7   7   8         40.44         42.86         2.59 o
  -6   8   8         42.57         46.96         2.91 o
  -5   8   8          7.50          6.71         2.00 o
  -4   8   8         95.11         95.18         4.09 o
  -3   8   8        127.89        137.05         6.64 o
  -2   8   8        200.76        208.96         5.32 o
  -1   8   8         40.71         40.04         3.17 o
   0   8   8         22.68         25.50         1.59 o
   1   8   8         41.15         42.92         2.03 o
   2   8   8        202.27        197.80         4.87 o
   3   8   8        130.19        135.81         3.81 o
   4   8   8         95.49         93.94         3.42 o
   5   8   8          7.25          6.45         1.37 o
   6   8   8         42.29         41.66         2.74 o
   7   8   8          5.11          4.25         0.75 o
  -6   9   8          3.80          4.17         0.87 o
  -5   9   8         14.04         15.50         1.79 o
  -4   9   8         18.94         17.68         2.09 o
  -3   9   8        200.30        200.32         5.88 o
  -2   9   8         52.63         52.86         2.43 o
  -1   9   8         64.11         65.83         3.40 o
   0   9   8        529.46        516.03        12.16 o
   1   9   8         64.12         60.40         3.95 o
   2   9   8         53.17         53.98         2.70 o
   3   9   8        200.22        193.13         4.36 o
   4   9   8         19.21         17.08         1.58 o
   5   9   8         14.17         13.92         1.62 o
   6   9   8          3.93          5.83         0.93 o
  -5  10   8         14.90         22.77         1.53 o
  -4  10   8         32.77         40.89         2.64 o
  -3  10   8          6.67          5.92         0.86 o
  -2  10   8         13.16         12.26         1.10 o
  -1  10   8        369.98        380.67         8.47 o
   0  10   8        206.51        221.83         6.83 o
   1  10   8        370.39        375.42         8.29 o
   2  10   8         12.95         14.84         1.39 o
   3  10   8          6.69          4.71         1.22 o
   4  10   8         32.86         38.04         2.63 o
   5  10   8         14.80         19.89         2.44 o
  -4  11   8          9.02         10.18         0.95 o
  -3  11   8          2.31          1.77         0.75 o
  -2  11   8         18.29         15.96         1.22 o
  -1  11   8        390.30        428.36        13.69 o
   0  11   8          5.79          8.27         1.04 o
   1  11   8        389.80        410.10         7.57 o
   2  11   8         17.89         15.35         1.46 o
   3  11   8          2.27          1.82         0.71 o
   4  11   8          8.88         11.01         2.18 o
  -2  12   8         41.37         43.96         2.16 o
  -1  12   8        170.34        192.95         5.57 o
   0  12   8         17.38         20.15         1.43 o
   1  12   8        171.24        195.05         4.62 o
   2  12   8         41.52         47.12         2.07 o
   3  12   8          4.42          4.58         0.73 o
   1   0   9         43.67         43.18         2.75 o
   2   0   9          0.46          1.31         0.49 o
   3   0   9       1606.56       1719.72        25.33 o
   4   0   9        188.42        189.31         5.42 o
   5   0   9        133.56        118.97         4.65 o
   6   0   9          1.69          1.20         0.69 o
   7   0   9        326.10        332.50         7.32 o
   8   0   9         33.35         31.54         2.30 o
  -8   1   9         17.57         19.95         1.85 o
  -7   1   9          9.30          8.76         1.17 o
  -6   1   9         51.76         47.15         2.80 o
  -5   1   9        221.36        209.93         5.25 o
  -4   1   9        189.43        198.69         9.97 o
  -3   1   9        350.78        352.45         9.32 o
  -2   1   9        112.46        130.47         4.37 o
  -1   1   9         13.52         10.50         1.42 o
   0   1   9         14.43         20.77         1.94 o
   1   1   9         13.59         10.01         0.97 o
   2   1   9        113.95        132.45         4.79 o
   3   1   9        350.49        402.06        20.32 o
   4   1   9        190.80        162.13         6.16 o
   5   1   9        221.27        208.31         6.77 o
   6   1   9         51.26         44.62         2.37 o
   7   1   9          9.17          8.30         1.28 o
   8   1   9         17.22         17.82         1.75 o
  -8   2   9         25.42         24.30         1.97 o
  -7   2   9        132.80        136.74         4.54 o
  -6   2   9         56.45         50.63         2.51 o
  -5   2   9         22.91         24.80         1.78 o
  -4   2   9        101.85        102.91         3.50 o
  -3   2   9         16.97         23.16         2.24 o
  -2   2   9         86.72         98.89         3.65 o
  -1   2   9        119.09        117.57         9.97 o
   0   2   9         22.03         26.19         2.22 o
   1   2   9        119.32        117.26         3.28 o
   2   2   9         85.60        106.18         3.22 o
   3   2   9         17.49         17.93         1.99 o
   4   2   9        102.17        107.11         4.42 o
   5   2   9         22.78         25.68         1.61 o
   6   2   9         56.54         58.26         2.71 o
   7   2   9        133.46        142.25         3.97 o
   8   2   9         25.68         25.81         1.62 o
  -8   3   9         21.39         21.01         1.37 o
  -7   3   9         93.85         92.82         3.83 o
  -6   3   9        166.64        162.10         4.52 o
  -5   3   9        402.69        386.30         7.42 o
  -4   3   9        272.00        256.08         7.64 o
  -3   3   9         98.37         99.43         4.77 o
  -2   3   9         59.88         61.41         3.51 o
  -1   3   9         94.60         99.81         3.52 o
   0   3   9         22.39         18.78         1.86 o
   1   3   9         95.51        103.13         4.07 o
   2   3   9         60.02         60.28         3.47 o
   3   3   9         98.49         98.86         3.86 o
   4   3   9        273.18        270.43         5.87 o
   5   3   9        401.65        402.29         8.67 o
   6   3   9        165.63        169.49         4.15 o
   7   3   9         93.40         94.36         3.11 o
   8   3   9         21.22         19.73         1.57 o
  -8   4   9         20.27         22.04         1.31 o
  -7   4   9        116.53        123.23         3.43 o
  -6   4   9        932.63        907.62        12.15 o
  -5   4   9        547.03        497.83        10.05 o
  -4   4   9        781.33        771.26        11.09 o
  -3   4   9         51.28         43.41         3.81 o
  -2   4   9          4.49          5.51         1.88 o
  -1   4   9         92.97         86.87         3.42 o
   0   4   9          3.94          5.35         0.85 o
   1   4   9         93.86         90.69         4.36 o
   2   4   9          4.42          5.31         1.46 o
   3   4   9         51.48         48.12         3.16 o
   4   4   9        781.77        766.27        13.02 o
   5   4   9        547.03        536.24        10.62 o
   6   4   9        935.91        959.12        12.79 o
   7   4   9        117.18        119.85         4.06 o
   8   4   9         20.43         23.45         1.74 o
  -7   5   9         39.94         43.53         2.54 o
  -6   5   9        798.14        837.80        14.63 o
  -5   5   9        102.05        103.08         4.25 o
  -4   5   9        524.48        549.84         9.53 o
  -3   5   9         65.86         66.57         2.86 o
  -2   5   9         39.69         48.59         3.38 o
  -1   5   9        127.80        121.44         6.64 o
   0   5   9         89.33        100.94         4.80 o
   1   5   9        128.39        115.95         5.06 o
   2   5   9         38.95         44.90         4.10 o
   3   5   9         65.79         62.88         2.88 o
   4   5   9        523.17        527.13         9.16 o
   5   5   9        101.19        104.23         4.39 o
   6   5   9        795.60        841.83        11.54 o
   7   5   9         40.51         40.21         2.21 o
   8   5   9         24.73         28.62         2.43 o
  -7   6   9         44.33         55.37        10.09 o
  -6   6   9         89.02         86.56         3.48 o
  -5   6   9        133.20        126.52         4.68 o
  -4   6   9        231.57        219.98         9.99 o
  -3   6   9         90.49         84.71         3.33 o
  -2   6   9        500.59        485.11         8.40 o
  -1   6   9         14.90         12.98         1.28 o
   0   6   9         36.61         36.49         2.10 o
   1   6   9         15.09         15.48         1.45 o
   2   6   9        501.79        490.77        11.22 o
   3   6   9         90.52         81.69         3.32 o
   4   6   9        233.71        222.74         6.83 o
   5   6   9        134.21        135.76         4.85 o
   6   6   9         88.60         82.43         3.72 o
   7   6   9         44.47         49.07         2.75 o
  -7   7   9         72.84         87.11         4.46 o
  -6   7   9          5.94          7.20         1.15 o
  -5   7   9          2.62          2.70         0.85 o
  -4   7   9         79.06         79.74        10.74 o
  -3   7   9         60.48         57.10         2.73 o
  -2   7   9         71.51         79.92         3.18 o
  -1   7   9         24.60         30.19         1.97 o
   0   7   9         48.71         46.15         2.84 o
   1   7   9         24.58         29.65         2.04 o
   2   7   9         70.99         73.60         2.77 o
   3   7   9         60.39         60.27         2.84 o
   4   7   9         77.70         70.53         3.01 o
   5   7   9          2.73          3.15         0.81 o
   6   7   9          6.07          8.46         1.05 o
   7   7   9         72.20         78.85         3.12 o
  -6   8   9         47.20         52.24         2.80 o
  -5   8   9          0.22          0.79         0.80 o
  -4   8   9         24.37         26.31         2.59 o
  -3   8   9         35.27         36.31         2.16 o
  -2   8   9         94.82         90.48         3.70 o
  -1   8   9         13.87         13.50         1.62 o
   0   8   9          3.06          4.18         1.04 o
   1   8   9         14.00         13.84         1.19 o
   2   8   9         96.14         93.65         3.53 o
   3   8   9         35.66         35.99         2.11 o
   4   8   9         25.00         24.90         1.70 o
   5   8   9          0.24         -0.13         0.54 o
   6   8   9         47.35         55.51         2.28 o
  -6   9   9         92.58        123.43         3.06 o
  -5   9   9          2.56          2.90         0.66 o
  -4   9   9         36.63         37.76         2.34 o
  -3   9   9        104.66        107.33         4.95 o
  -2   9   9          2.62          2.30         0.63 o
  -1   9   9         22.00         22.46         1.98 o
   0   9   9          9.06          9.43         1.35 o
   1   9   9         21.88         21.33         1.94 o
   2   9   9          2.56          2.75         0.68 o
   3   9   9        104.22        102.37         3.97 o
   4   9   9         36.91         36.80         2.20 o
   5   9   9          2.57          2.22         0.97 o
   6   9   9         92.37        101.22         4.61 o
  -5  10   9         27.45         26.87         2.09 o
  -4  10   9         33.71         32.94         1.90 o
  -3  10   9         47.75         45.64         2.08 o
  -2  10   9         15.01         16.31         1.36 o
  -1  10   9         54.73         56.96         3.00 o
   0  10   9         20.40         20.93         1.85 o
   1  10   9         55.30         59.27         2.58 o
   2  10   9         15.09         15.03         1.34 o
   3  10   9         48.18         45.07         2.84 o
   4  10   9         33.81         31.09         2.76 o
   5  10   9         27.87         20.57         2.13 o
  -3  11   9          5.15          5.82         0.78 o
  -2  11   9        111.02        119.98         3.08 o
  -1  11   9        379.84        397.27         6.87 o
   0  11   9          7.97          9.62         1.06 o
   1  11   9        378.62        423.42         7.71 o
   2  11   9        110.81        118.02         3.71 o
   3  11   9          5.11          5.34         0.79 o
  -1  12   9         70.47         73.91         2.83 o
   0  12   9        124.27        128.23         4.76 o
   1  12   9         70.50         72.83         3.11 o
   2  12   9          6.11          6.51         0.93 o
   0   0  10        123.97        104.33         6.56 o
   1   0  10        347.32        314.23        14.41 o
   2   0  10        138.62        132.44         4.25 o
   3   0  10        177.29        150.47         4.73 o
   4   0  10        101.60        112.87         4.33 o
   5   0  10          0.48         -0.45         0.58 o
   6   0  10          8.73          7.96         1.02 o
   7   0  10          0.14          0.10         0.64 o
   8   0  10         21.77         19.76         1.67 o
  -8   1  10          0.70          2.60         1.38 o
  -7   1  10         87.71         79.61         3.29 o
  -6   1  10         83.26         78.13         3.53 o
  -5   1  10         77.57         72.60         3.02 o
  -4   1  10         47.12         46.46         2.81 o
  -3   1  10         78.24         76.16         4.23 o
  -2   1  10          8.53          8.39         1.08 o
  -1   1  10        392.25        327.86        42.12 o
   0   1  10         18.30         18.54         1.98 o
   1   1  10        392.32        343.24         7.32 o
   2   1  10          8.37          8.97         1.16 o
   3   1  10         80.45         73.28         3.31 o
   4   1  10         47.73         44.28         2.72 o
   5   1  10         77.10         72.14         3.05 o
   6   1  10         83.55         81.69         3.23 o
   7   1  10         87.30         83.11         3.27 o
   8   1  10          0.64          0.69         0.79 o
  -8   2  10         97.80         97.39         2.79 o
  -7   2  10        368.96        370.61         7.50 o
  -6   2  10          4.28          6.63         0.93 o
  -5   2  10       1577.69       1434.49        24.03 o
  -4   2  10          3.78          3.95         0.88 o
  -3   2  10        481.34        490.39        22.47 o
  -2   2  10        517.02        477.70        13.28 o
  -1   2  10         35.54         35.11         2.18 o
   0   2  10          4.66          1.27         1.41 o
   1   2  10         35.81         33.22         2.14 o
   2   2  10        518.34        430.97        14.46 o
   3   2  10        483.11        486.89         9.39 o
   4   2  10          4.10          6.02         1.09 o
   5   2  10       1579.82       1540.88        35.22 o
   6   2  10          4.41          6.00         0.93 o
   7   2  10        368.21        368.19         7.23 o
   8   2  10         97.21        102.04         5.40 o
  -8   3  10         74.74         77.89         4.14 o
  -7   3  10         58.16         60.55         3.70 o
  -6   3  10         14.59         18.98         1.50 o
  -5   3  10        329.68        352.37         8.25 o
  -4   3  10        430.84        448.20        10.07 o
  -3   3  10          7.11          5.44         0.61 o
  -2   3  10        166.89        155.16         4.86 o
  -1   3  10         48.71         39.89         4.36 o
   0   3  10         30.73         37.08         2.21 o
   1   3  10         48.59         37.93         2.33 o
   2   3  10        167.40        147.51         6.27 o
   3   3  10          7.21          6.30         0.95 o
   4   3  10        432.43        454.46         9.36 o
   5   3  10        329.92        369.12         6.42 o
   6   3  10         14.56         21.07         1.39 o
   7   3  10         58.23         59.77         2.29 o
   8   3  10         74.50         76.75         4.35 o
  -7   4  10         11.35         10.46         1.17 o
  -6   4  10        454.14        464.28         8.83 o
  -5   4  10        158.70        164.28         5.30 o
  -4   4  10        600.08        548.11        13.19 o
  -3   4  10         61.14         56.53         2.66 o
  -2   4  10         41.52         40.20         2.52 o
  -1   4  10         27.82         20.46         2.14 o
   0   4  10        323.23        323.40         7.65 o
   1   4  10         28.48         25.20         2.34 o
   2   4  10         41.96         38.63         1.76 o
   3   4  10         60.38         57.81         3.24 o
   4   4  10        596.64        575.39        13.79 o
   5   4  10        157.70        168.68         5.46 o
   6   4  10        455.99        456.71         7.79 o
   7   4  10         11.14         12.90         1.39 o
  -7   5  10         25.06         28.36         1.59 o
  -6   5  10         12.66          9.63         1.49 o
  -5   5  10          1.57          1.33         0.66 o
  -4   5  10          6.19          5.17         1.12 o
  -3   5  10         40.20         40.15         2.30 o
  -2   5  10          5.65          5.10         0.76 o
  -1   5  10         17.55         14.79         1.23 o
   0   5  10         10.33          8.15         1.00 o
   1   5  10         17.20         14.80         1.16 o
   2   5  10          5.48          6.13         0.98 o
   3   5  10         40.53         32.16         2.43 o
   4   5  10          6.46          5.93         1.12 o
   5   5  10          1.58          1.33         1.19 o
   6   5  10         12.51         10.40         1.09 o
   7   5  10         25.29         30.53         1.72 o
  -7   6  10          7.89         10.82         1.51 o
  -6   6  10         57.04         56.60         4.05 o
  -5   6  10         77.17         78.40         3.49 o
  -4   6  10         76.88         74.65         4.46 o
  -3   6  10         19.29         19.12         1.60 o
  -2   6  10         13.86          9.18         1.08 o
  -1   6  10         23.45         24.21         1.78 o
   0   6  10          1.58          1.29         0.63 o
   1   6  10         22.41         22.42         1.69 o
   2   6  10         14.15         10.21         1.40 o
   3   6  10         19.22         16.41         1.79 o
   4   6  10         76.96         73.37         3.08 o
   5   6  10         77.75         70.43         3.30 o
   6   6  10         56.98         56.61         2.25 o
   7   6  10          7.65          9.03         1.49 o
  -6   7  10         36.43         47.72         2.64 o
  -5   7  10          1.71          1.53         0.72 o
  -4   7  10         92.88         86.77         4.69 o
  -3   7  10         50.32         49.87         2.55 o
  -2   7  10         58.51         55.88         2.70 o
  -1   7  10          0.78          0.88         0.55 o
   0   7  10          0.11          0.82         0.81 o
   1   7  10          0.88          1.13         0.70 o
   2   7  10         58.11         59.56         2.80 o
   3   7  10         51.33         48.10         2.89 o
   4   7  10         92.79         92.78         3.35 o
   5   7  10          1.69          2.14         0.77 o
   6   7  10         36.49         42.42         1.74 o
  -6   8  10         11.04         18.63         1.19 o
  -5   8  10          3.77          4.63         0.84 o
  -4   8  10        197.24        194.08         5.49 o
  -3   8  10         87.57         95.63         3.42 o
  -2   8  10         54.57         56.19         2.63 o
  -1   8  10         14.75         11.77         1.53 o
   0   8  10          0.26          1.17         0.64 o
   1   8  10         14.59         13.97         1.30 o
   2   8  10         54.64         49.09         2.50 o
   3   8  10         87.32         77.21         4.37 o
   4   8  10        196.77        184.34         5.19 o
   5   8  10          3.74          3.17         1.37 o
   6   8  10         11.08         17.46         1.97 o
  -5   9  10          2.18          2.12         0.84 o
  -4   9  10         16.84         21.68         1.67 o
  -3   9  10         47.92         47.33         2.60 o
  -2   9  10         15.84         14.72         1.54 o
  -1   9  10         26.90         27.55         1.83 o
   0   9  10          9.74          8.59         0.97 o
   1   9  10         27.06         25.79         1.55 o
   2   9  10         16.48         12.28         1.23 o
   3   9  10         47.72         44.05         2.42 o
   4   9  10         16.55         18.49         1.77 o
   5   9  10          2.15          2.30         0.85 o
  -4  10  10         13.29         15.98         1.28 o
  -3  10  10         78.63         80.19         2.52 o
  -2  10  10          0.69          0.26         0.77 o
  -1  10  10         19.40         20.28         1.46 o
   0  10  10          5.39          6.64         1.08 o
   1  10  10         19.37         20.20         1.44 o
   2  10  10          0.59          0.10         0.66 o
   3  10  10         77.94         73.37         2.71 o
   4  10  10         13.66         14.79         1.84 o
  -3  11  10          0.07          0.26         0.71 o
  -2  11  10         33.34         35.68         2.89 o
  -1  11  10         11.64         12.03         0.83 o
   0  11  10         19.16         16.25         1.17 o
   1  11  10         11.79         10.43         1.22 o
   2  11  10         33.64         35.11         1.49 o
   3  11  10          0.07         -0.31         0.94 o
   1   0  11        407.73        365.81        25.24 o
   2   0  11         49.05         53.06         4.46 o
   3   0  11        309.77        304.26         9.41 o
   4   0  11         30.31         25.58         1.88 o
   5   0  11         11.19         12.47         1.29 o
   6   0  11          1.37          1.16         0.74 o
   7   0  11         99.61         97.80         4.32 o
   8   0  11         12.03         11.79         1.60 o
  -7   1  11        124.85        125.67         3.87 o
  -6   1  11         46.24         42.60         2.18 o
  -5   1  11         21.03         21.42         1.65 o
  -4   1  11         40.39         31.97         2.36 o
  -3   1  11        688.48        662.68        14.27 o
  -2   1  11        343.23        320.05        12.79 o
  -1   1  11         27.67         28.35         2.04 o
   0   1  11         20.20         19.05         2.12 o
   1   1  11         27.02         25.43         4.98 o
   2   1  11        341.61        315.95        33.82 o
   3   1  11        691.15        684.58        18.30 o
   4   1  11         40.22         33.45         2.42 o
   5   1  11         21.29         22.37         1.70 o
   6   1  11         45.93         47.79         2.69 o
   7   1  11        124.04        128.51         3.91 o
   8   1  11          3.37          2.93         0.89 o
  -7   2  11         80.24         88.77         3.19 o
  -6   2  11          1.60          1.16         0.98 o
  -5   2  11         43.69         38.40         2.37 o
  -4   2  11        138.01        132.27         4.14 o
  -3   2  11        449.64        449.62         8.10 o
  -2   2  11       1037.40       1016.34        15.24 o
  -1   2  11         11.49         15.19         2.38 o
   0   2  11          6.62          5.00         1.15 o
   1   2  11         11.74         14.01         1.87 o
   2   2  11       1038.00        977.78        36.14 o
   3   2  11        449.75        416.61        11.87 o
   4   2  11        137.20        137.95         4.23 o
   5   2  11         43.56         42.74         2.33 o
   6   2  11          1.66          1.01         0.61 o
   7   2  11         79.84         83.80         3.51 o
  -7   3  11        139.57        143.14         4.71 o
  -6   3  11        125.64        112.51         3.43 o
  -5   3  11         64.44         57.74         3.09 o
  -4   3  11        311.61        317.19         9.35 o
  -3   3  11        227.61        204.75         4.62 o
  -2   3  11        236.51        250.22         5.76 o
  -1   3  11         12.64         10.32         1.13 o
   0   3  11          1.69          2.32         0.79 o
   1   3  11         12.66         12.24         1.10 o
   2   3  11        235.48        236.40        17.34 o
   3   3  11        226.91        202.96         9.17 o
   4   3  11        310.91        309.49        16.89 o
   5   3  11         64.45         61.15         2.72 o
   6   3  11        126.04        119.42         4.19 o
   7   3  11        139.61        144.79         8.31 o
  -7   4  11          2.45          2.05         0.89 o
  -6   4  11        149.49        134.39         5.33 o
  -5   4  11          4.02          5.39         1.33 o
  -4   4  11        253.64        233.65         6.95 o
  -3   4  11         44.99         39.38         2.26 o
  -2   4  11          0.94          1.82         0.52 o
  -1   4  11         63.23         61.55         2.77 o
   0   4  11        348.69        296.71         7.48 o
   1   4  11         63.21         63.26         3.93 o
   2   4  11          0.88          0.15         0.77 o
   3   4  11         44.93         39.85         3.35 o
   4   4  11        254.05        217.62        19.92 o
   5   4  11          3.97          2.60         0.80 o
   6   4  11        149.35        135.53         3.67 o
   7   4  11          2.46          2.99         0.84 o
  -7   5  11          9.38         10.79         1.83 o
  -6   5  11          8.18          5.93         2.69 o
  -5   5  11          1.36          0.92         0.76 o
  -4   5  11         48.16         39.83         2.60 o
  -3   5  11          2.29          2.64         0.64 o
  -2   5  11         61.50         54.24         2.37 o
  -1   5  11        114.35        107.40         3.29 o
   0   5  11        121.60        110.49         3.80 o
   1   5  11        115.58        107.21         4.24 o
   2   5  11         60.86         55.73         4.46 o
   3   5  11          2.03          3.62         1.27 o
   4   5  11         48.19         42.04         3.34 o
   5   5  11          1.41          0.31         0.56 o
   6   5  11          8.41          5.87         0.87 o
  -6   6  11          3.14          5.32         0.97 o
  -5   6  11         16.20         15.28         1.27 o
  -4   6  11         16.03         18.90         1.73 o
  -3   6  11          9.50          8.42         0.95 o
  -2   6  11         26.55         23.25         1.77 o
  -1   6  11         22.25         18.17         1.58 o
   0   6  11          1.77          1.74         0.73 o
   1   6  11         22.57         20.60         2.34 o
   2   6  11         26.48         21.69         2.01 o
   3   6  11          9.71          6.95         1.43 o
   4   6  11         16.18         15.16         1.98 o
   5   6  11         15.98         16.13         1.47 o
   6   6  11          3.04          3.41         0.61 o
  -6   7  11          3.93          5.26         1.21 o
  -5   7  11         12.89         14.42         1.19 o
  -4   7  11         13.24         13.27         1.28 o
  -3   7  11          1.78          3.00         0.59 o
  -2   7  11         97.79         96.96         4.53 o
  -1   7  11         92.81         74.66         3.11 o
   0   7  11          6.03          3.21         0.72 o
   1   7  11         92.92         72.39         4.36 o
   2   7  11         97.19         90.89         3.98 o
   3   7  11          1.78          1.75         0.94 o
   4   7  11         12.67         12.01         1.61 o
   5   7  11         12.91         12.22         1.44 o
   6   7  11          3.90          5.41         0.88 o
  -5   8  11          7.68         10.35         1.24 o
  -4   8  11         34.78         33.43         2.06 o
  -3   8  11          3.12          3.24         0.82 o
  -2   8  11         88.14         82.13         3.10 o
  -1   8  11         15.03         10.56         1.86 o
   0   8  11          5.43          6.28         0.86 o
   1   8  11         15.35         10.21         1.17 o
   2   8  11         87.50         80.54         3.20 o
   3   8  11          3.30          2.59         0.85 o
   4   8  11         35.32         33.38         2.37 o
   5   8  11          7.66          8.73         1.19 o
  -4   9  11        125.47        148.25         3.91 o
  -3   9  11         42.91         38.12         1.85 o
  -2   9  11          0.15          0.07         1.02 o
  -1   9  11         17.37         21.30         1.82 o
   0   9  11         34.82         33.32         1.83 o
   1   9  11         17.11         16.71         1.51 o
   2   9  11          0.14          0.63         0.55 o
   3   9  11         41.93         35.64         2.49 o
   4   9  11        125.34        135.88         5.12 o
  -3  10  11          6.01          5.82         0.80 o
  -2  10  11         10.58         11.28         1.15 o
  -1  10  11          1.50          3.11         0.93 o
   0  10  11          1.55          1.08         0.54 o
   1  10  11          1.50          1.46         0.44 o
   2  10  11         10.75         12.69         1.00 o
   3  10  11          5.99          6.87         1.74 o
  -1  11  11        110.04        111.01        22.25 o
   0  11  11          0.19          0.09         0.46 o
   1  11  11        109.67        140.11         5.80 o
   0   0  12       1945.61       1882.65        41.61 o
   1   0  12       1524.16       1387.52       131.25 o
   2   0  12        354.67        341.44         9.96 o
   3   0  12        397.19        418.60        11.23 o
   4   0  12          0.02          0.41         1.66 o
   5   0  12          3.16          2.82         0.70 o
   6   0  12          3.13          2.35         0.67 o
   7   0  12         77.30         78.36         3.32 o
  -7   1  12         39.60         45.39         2.46 o
  -6   1  12          4.78          5.42         1.20 o
  -5   1  12         15.79         16.68         2.10 o
  -4   1  12         14.03         13.45         1.56 o
  -3   1  12        444.46        411.77        15.26 o
  -2   1  12        142.49        150.65         9.11 o
  -1   1  12         32.86         35.91         3.08 o
   0   1  12        729.27        697.00        20.80 o
   1   1  12         32.01         31.64         2.90 o
   2   1  12        143.19        148.32         5.13 o
   3   1  12        441.88        459.40        11.54 o
   4   1  12         14.08         13.13         1.91 o
   5   1  12         15.73         16.78         1.84 o
   6   1  12          4.62          2.84         0.99 o
   7   1  12         40.29         39.96         2.32 o
  -7   2  12          6.44          6.30         0.92 o
  -6   2  12          1.01          0.20         0.58 o
  -5   2  12          9.62          6.72         1.35 o
  -4   2  12         10.76         10.61         1.40 o
  -3   2  12          6.24          5.24         0.85 o
  -2   2  12        321.32        343.46         9.80 o
  -1   2  12         66.12         59.91         6.37 o
   0   2  12          8.51         10.13         1.36 o
   1   2  12         66.14         62.98         3.29 o
   2   2  12        316.95        282.82        10.12 o
   3   2  12          6.24          5.64         1.30 o
   4   2  12         10.30         10.87         1.75 o
   5   2  12          9.56          8.41         1.23 o
   6   2  12          1.12          1.09         1.33 o
   7   2  12          6.34          5.95         0.90 o
  -7   3  12          1.80          1.92         0.82 o
  -6   3  12          3.05          3.80         1.48 o
  -5   3  12         10.45         12.61         1.84 o
  -4   3  12          9.82          8.21         1.25 o
  -3   3  12         62.13         58.41         2.88 o
  -2   3  12        174.45        163.89         5.50 o
  -1   3  12        181.80        185.37         5.85 o
   0   3  12         95.51         90.36         4.03 o
   1   3  12        181.08        175.52         4.95 o
   2   3  12        173.82        152.48         6.58 o
   3   3  12         61.07         55.65         3.90 o
   4   3  12          9.80         12.04         1.48 o
   5   3  12         10.21          9.74         1.29 o
   6   3  12          3.05          1.98         0.80 o
   7   3  12          1.74          1.68         0.47 o
  -7   4  12         29.97         29.16         2.49 o
  -6   4  12         40.06         38.27         2.57 o
  -5   4  12          3.90          4.78         1.22 o
  -4   4  12        111.79        106.35         4.70 o
  -3   4  12          6.88          5.54         0.87 o
  -2   4  12         38.32         30.02         1.78 o
  -1   4  12         29.31         28.66         1.92 o
   0   4  12          6.96         10.01         1.39 o
   1   4  12         29.84         27.74         1.96 o
   2   4  12         38.59         28.20         2.85 o
   3   4  12          7.32          2.50         1.16 o
   4   4  12        112.60        100.12         7.12 o
   5   4  12          3.83          4.84         1.22 o
   6   4  12         39.84         39.84         2.63 o
   7   4  12         30.28         24.89         2.29 o
  -6   5  12         10.19          8.61         1.66 o
  -5   5  12          5.44          4.56         1.10 o
  -4   5  12         13.65          9.34         2.18 o
  -3   5  12         44.97         36.71         1.90 o
  -2   5  12         10.19          7.71         0.98 o
  -1   5  12         19.87         26.43         2.19 o
   0   5  12        244.90        203.60         7.27 o
   1   5  12         19.32         24.16         1.86 o
   2   5  12         10.21          6.64         1.54 o
   3   5  12         44.87         37.93         4.47 o
   4   5  12         13.80          9.72         1.56 o
   5   5  12          5.61          3.98         0.82 o
   6   5  12         10.29         10.75         1.31 o
  -6   6  12          6.49          9.33         2.37 o
  -5   6  12          1.91          2.10         0.53 o
  -4   6  12         26.29         23.08         1.79 o
  -3   6  12         33.28         30.82         1.69 o
  -2   6  12        236.85        204.97         5.80 o
  -1   6  12         43.15         37.62         2.22 o
   0   6  12        187.93        158.66         5.42 o
   1   6  12         43.38         36.88         2.25 o
   2   6  12        235.51        213.52         6.14 o
   3   6  12         33.15         28.56         3.83 o
   4   6  12         26.07         23.74         2.26 o
   5   6  12          1.95          1.31         0.55 o
   6   6  12          6.73          7.57         0.94 o
  -5   7  12         34.35         39.91         1.85 o
  -4   7  12          3.86          4.56         0.92 o
  -3   7  12         20.56         24.33         1.45 o
  -2   7  12         22.17         20.58         1.55 o
  -1   7  12        225.30        206.91         5.17 o
   0   7  12          9.88          6.82         1.10 o
   1   7  12        226.21        209.46         6.37 o
   2   7  12         21.82         19.90         2.62 o
   3   7  12         19.91         15.51         2.77 o
   4   7  12          3.87          5.79         1.14 o
   5   7  12         34.24         41.47         1.93 o
  -5   8  12          4.38          4.86         1.13 o
  -4   8  12         14.83         18.10         1.34 o
  -3   8  12          1.27          1.43         0.63 o
  -2   8  12          0.40          0.20         0.71 o
  -1   8  12         25.61         19.09         2.61 o
   0   8  12         13.97         13.63         1.44 o
   1   8  12         25.09         17.16         1.27 o
   2   8  12          0.49          0.65         0.44 o
   3   8  12          1.40          1.90         0.73 o
   4   8  12         14.43         17.98         1.68 o
  -4   9  12          4.16          5.19         1.12 o
  -3   9  12          0.23          0.35         0.40 o
  -2   9  12          0.74          1.34         1.22 o
  -1   9  12          6.85          6.19         1.21 o
   0   9  12         41.30         45.18         1.79 o
   1   9  12          7.12          7.32         0.78 o
   2   9  12          0.68          0.93         0.57 o
   3   9  12          0.24          0.85         0.66 o
   4   9  12          4.20          6.11         1.26 o
  -2  10  12          8.02          6.72         0.78 o
  -1  10  12         28.24         31.31         2.71 o
   0  10  12          5.56          8.41         0.95 o
   1  10  12         27.85         32.81         1.43 o
   2  10  12          8.51          8.70         1.07 o
   1   0  13        631.38        574.32        41.63 o
   2   0  13         81.78         85.99         3.87 o
   3   0  13        253.70        240.37         8.23 o
   4   0  13          5.14          4.19         2.59 o
   5   0  13          0.40          1.74         0.95 o
   6   0  13          4.50          5.14         0.90 o
  -6   1  13         18.10         22.78         1.98 o
  -5   1  13          3.03          4.19         1.57 o
  -4   1  13         27.41         25.88         2.05 o
  -3   1  13         32.43         32.19         2.05 o
  -2   1  13        259.15        258.94        13.70 o
  -1   1  13       1262.16       1314.77        47.86 o
   0   1  13       1688.10       1652.11        27.34 o
   1   1  13       1262.71       1239.28        21.38 o
   2   1  13        256.40        259.86         7.02 o
   3   1  13         32.78         29.68         3.93 o
   4   1  13         27.09         23.77         1.95 o
   5   1  13          3.30          3.25         0.81 o
   6   1  13         18.17         19.02         2.73 o
  -6   2  13          8.69         11.61         1.41 o
  -5   2  13         13.13         12.06         1.70 o
  -4   2  13         71.49         70.00         3.36 o
  -3   2  13          4.69          4.76         0.92 o
  -2   2  13         69.47         72.31         3.64 o
  -1   2  13        686.78        672.91        21.47 o
   0   2  13          1.51          1.96         1.16 o
   1   2  13        688.22        631.04        14.92 o
   2   2  13         69.33         73.19         4.40 o
   3   2  13          4.59          3.77         1.47 o
   4   2  13         70.95         71.44         4.12 o
   5   2  13         12.74         12.59         1.42 o
   6   2  13          8.81          9.68         1.29 o
  -6   3  13          1.66          2.41         0.73 o
  -5   3  13         25.27         23.11         2.16 o
  -4   3  13          4.88          5.07         0.92 o
  -3   3  13         13.14         14.84         1.73 o
  -2   3  13        361.35        336.68         6.95 o
  -1   3  13        118.16        123.74         4.76 o
   0   3  13         31.48         33.33         2.45 o
   1   3  13        118.19        112.22         7.53 o
   2   3  13        361.89        346.05        10.08 o
   3   3  13         13.16         12.72         1.89 o
   4   3  13          5.02          5.90         2.48 o
   5   3  13         25.20         24.11         1.78 o
   6   3  13          1.75          1.17         0.70 o
  -6   4  13          1.81          1.21         0.62 o
  -5   4  13          1.08          1.86         0.83 o
  -4   4  13          9.01         10.15         1.32 o
  -3   4  13         47.04         41.46         1.95 o
  -2   4  13         49.28         52.76         3.35 o
  -1   4  13        155.29        151.68         4.44 o
   0   4  13        245.42        234.57         8.40 o
   1   4  13        154.97        148.10         6.59 o
   2   4  13         48.75         41.81         3.39 o
   3   4  13         46.89         41.37         3.23 o
   4   4  13          9.48         11.20         1.42 o
   5   4  13          1.23          1.31         0.75 o
   6   4  13          1.90          1.37         0.56 o
  -6   5  13         13.32         13.10         1.19 o
  -5   5  13          2.43          1.78         0.79 o
  -4   5  13         28.89         30.08         1.99 o
  -3   5  13        155.16        144.76         3.58 o
  -2   5  13         20.32         22.64         1.57 o
  -1   5  13         88.99         79.15         3.20 o
   0   5  13        342.77        303.91        10.38 o
   1   5  13         89.16         82.07         3.85 o
   2   5  13         20.47         20.55         1.88 o
   3   5  13        156.21        152.08         7.26 o
   4   5  13         28.71         28.65         1.99 o
   5   5  13          2.33          2.96         1.19 o
   6   5  13         13.29         11.31         1.61 o
  -5   6  13          7.17          8.31         1.14 o
  -4   6  13          9.58          9.51         0.93 o
  -3   6  13         12.87         11.24         0.98 o
  -2   6  13         80.83         68.71         2.44 o
  -1   6  13         91.13         89.00         3.32 o
   0   6  13         37.49         31.91         2.95 o
   1   6  13         91.30         88.63         4.55 o
   2   6  13         80.78         70.89         3.31 o
   3   6  13         13.06         10.09         1.62 o
   4   6  13          9.85          9.50         1.14 o
   5   6  13          7.29          8.60         0.87 o
  -4   7  13          1.89          3.77         0.64 o
  -3   7  13          4.44          4.65         0.85 o
  -2   7  13         25.87         24.03         1.55 o
  -1   7  13         20.07         19.75         1.76 o
   0   7  13         27.10         27.94         1.84 o
   1   7  13         20.22         21.46         1.57 o
   2   7  13         26.09         24.17         1.89 o
   3   7  13          4.42          4.74         1.14 o
   4   7  13          1.73          3.78         0.71 o
   5   7  13          4.65          3.90         0.99 o
  -4   8  13         22.22         24.47         2.19 o
  -3   8  13          0.29          0.34         0.39 o
  -2   8  13         14.82         18.64         1.51 o
  -1   8  13          7.67          7.99         1.39 o
   0   8  13          0.14         -0.21         0.46 o
   1   8  13          7.59          4.96         0.72 o
   2   8  13         14.62         18.07         1.24 o
   3   8  13          0.28          1.17         0.72 o
   4   8  13         22.33         24.54         1.31 o
  -2   9  13         35.02         40.05         2.31 o
  -1   9  13         17.57         16.98         2.29 o
   0   9  13         32.09         28.98         1.43 o
   1   9  13         17.29         17.82         1.11 o
   2   9  13         35.45         40.69         2.30 o
   3   9  13         78.23         98.51         4.72 o
   0   0  14          3.79          2.24         1.33 o
   1   0  14        174.06        168.44         7.22 o
   2   0  14         45.77         46.09         3.45 o
   3   0  14        109.81        110.07         5.22 o
   4   0  14          3.13          1.52         0.61 o
   5   0  14          2.60          4.26         0.98 o
   6   0  14         41.99         54.75         4.60 o
  -6   1  14          7.85         11.26         2.33 o
  -5   1  14          6.57          6.74         1.22 o
  -4   1  14          3.67          2.42         0.69 o
  -3   1  14         58.34         55.12         2.60 o
  -2   1  14        136.86        134.42         6.15 o
  -1   1  14        156.22        161.66         7.44 o
   0   1  14        235.91        233.34         6.68 o
   1   1  14        156.20        161.80         5.43 o
   2   1  14        137.06        143.05         4.98 o
   3   1  14         58.44         58.50         5.24 o
   4   1  14          3.82          3.49         1.06 o
   5   1  14          6.58          7.00         1.18 o
   6   1  14          7.98          9.36         1.61 o
  -6   2  14          3.49          3.97         0.75 o
  -5   2  14          0.27          0.15         0.61 o
  -4   2  14         20.81         18.91         1.60 o
  -3   2  14         43.64         49.30         2.51 o
  -2   2  14        109.99        108.13         4.40 o
  -1   2  14        689.66        719.64        11.65 o
   0   2  14         33.91         34.34         2.49 o
   1   2  14        687.25        669.12        15.22 o
   2   2  14        110.39        116.98         5.38 o
   3   2  14         42.93         49.87         4.61 o
   4   2  14         20.69         17.71         1.58 o
   5   2  14          0.30          0.27         0.45 o
   6   2  14          3.38          3.02         1.03 o
  -6   3  14          1.84         -0.34         0.88 o
  -5   3  14         10.73         10.12         1.36 o
  -4   3  14         10.03          9.85         1.31 o
  -3   3  14         86.98         84.10         3.07 o
  -2   3  14         65.86         58.58         3.16 o
  -1   3  14        201.19        230.67         6.47 o
   0   3  14        338.02        364.49        10.53 o
   1   3  14        202.82        217.35         7.75 o
   2   3  14         65.32         57.27         3.00 o
   3   3  14         88.78         87.75         3.60 o
   4   3  14         10.14         10.40         1.26 o
   5   3  14         11.06         11.18         1.10 o
   6   3  14          1.80          1.88         0.75 o
  -5   4  14          8.84          7.47         1.05 o
  -4   4  14          5.10          4.45         0.84 o
  -3   4  14         84.62         81.74         2.55 o
  -2   4  14        201.67        200.25         5.40 o
  -1   4  14         34.92         35.61         2.07 o
   0   4  14         71.70         67.49         3.38 o
   1   4  14         35.16         33.70         2.38 o
   2   4  14        202.14        187.45         6.83 o
   3   4  14         85.43         79.93         3.40 o
   4   4  14          5.02          7.04         0.85 o
   5   4  14          8.87          8.79         1.14 o
  -5   5  14         14.08         13.65         1.31 o
  -4   5  14         29.81         30.95         1.78 o
  -3   5  14        161.67        169.66         4.74 o
  -2   5  14         32.18         32.88         1.84 o
  -1   5  14         53.57         49.01         2.55 o
   0   5  14         24.92         21.44         2.14 o
   1   5  14         53.73         51.67         4.21 o
   2   5  14         31.87         27.61         2.50 o
   3   5  14        162.37        169.00         4.82 o
   4   5  14         30.09         29.27         1.59 o
   5   5  14         14.37         14.71         2.25 o
  -4   6  14         18.03         19.25         1.25 o
  -3   6  14         32.43         34.29         1.88 o
  -2   6  14         16.84         17.14         1.25 o
  -1   6  14         11.06         12.05         1.18 o
   0   6  14          0.19          0.04         0.66 o
   1   6  14         11.15         13.39         1.92 o
   2   6  14         16.92         16.29         1.49 o
   3   6  14         32.76         31.51         1.91 o
   4   6  14         17.73         16.61         1.25 o
  -3   7  14          5.26          8.13         0.86 o
  -2   7  14         27.71         26.23         2.12 o
  -1   7  14         63.11         55.51         2.28 o
   0   7  14         87.78         86.70         2.89 o
   1   7  14         62.99         60.87         2.38 o
   2   7  14         27.77         26.39         1.72 o
   3   7  14          5.26          6.49         0.92 o
   4   7  14         39.99         46.59         2.30 o
  -2   8  14         32.93         29.43         5.23 o
  -1   8  14         60.71         55.19         3.62 o
   0   8  14        111.80        122.26         3.05 o
   1   8  14         61.07         56.59         2.01 o
   2   8  14         32.68         31.50         1.60 o
   3   8  14         23.22         30.29         2.50 o
   0   9  14         11.11         11.22         1.58 o
   1   0  15         14.80         12.54         1.23 o
   2   0  15         23.28         24.61         1.73 o
   3   0  15          6.63          7.01         1.05 o
   4   0  15          7.57          5.23         0.89 o
   5   0  15         30.81         36.02         2.20 o
  -5   1  15         72.26         82.44         3.35 o
  -4   1  15         66.12         69.96         2.85 o
  -3   1  15         60.78         56.77         2.80 o
  -2   1  15          8.00          5.52         1.24 o
  -1   1  15         15.15         16.58         1.30 o
   0   1  15          4.82          4.71         0.81 o
   1   1  15         14.68         16.71         1.66 o
   2   1  15          7.82          9.29         2.07 o
   3   1  15         60.34         58.32         4.34 o
   4   1  15         66.58         65.51         2.77 o
   5   1  15         72.82         85.77         5.31 o
  -5   2  15         98.60        121.72         4.00 o
  -4   2  15         17.04         17.00         1.42 o
  -3   2  15         10.92         10.46         1.20 o
  -2   2  15         45.06         44.37         2.65 o
  -1   2  15         92.65         96.63         4.61 o
   0   2  15         18.30         20.35         3.05 o
   1   2  15         91.89         88.41         5.26 o
   2   2  15         44.53         43.83         3.01 o
   3   2  15         11.28         10.06         1.21 o
   4   2  15         16.83         15.75         1.33 o
   5   2  15         97.98        115.60         5.46 o
  -5   3  15          0.89         -0.06         0.67 o
  -4   3  15        198.66        215.74         4.87 o
  -3   3  15        142.48        131.96         5.20 o
  -2   3  15        262.43        276.91         6.71 o
  -1   3  15         92.55         92.21         3.20 o
   0   3  15         49.59         46.03         3.33 o
   1   3  15         91.99         89.83         4.57 o
   2   3  15        262.56        254.94         7.48 o
   3   3  15        142.73        140.38         4.09 o
   4   3  15        198.06        202.39         5.68 o
   5   3  15          0.95          0.97         0.60 o
  -4   4  15         54.24         60.35         2.24 o
  -3   4  15        185.44        202.11         6.23 o
  -2   4  15         87.81         86.32         2.89 o
  -1   4  15         61.72         63.88         3.07 o
   0   4  15         54.48         50.15         3.46 o
   1   4  15         62.43         67.65         3.02 o
   2   4  15         89.43         90.11         3.33 o
   3   4  15        185.00        204.77         5.19 o
   4   4  15         53.23         58.09         2.32 o
  -4   5  15          9.21          9.96         1.59 o
  -3   5  15         79.03         86.28         5.55 o
  -2   5  15         74.80         76.87         2.52 o
  -1   5  15         18.07         22.15         1.72 o
   0   5  15          4.60          3.77         0.69 o
   1   5  15         18.05         21.50         1.69 o
   2   5  15         75.89         71.66         2.85 o
   3   5  15         80.52         80.13         3.64 o
   4   5  15          9.25          9.07         1.02 o
  -3   6  15         21.21         25.89         1.38 o
  -2   6  15          4.46          3.85         0.67 o
  -1   6  15         10.84          8.01         1.04 o
   0   6  15         37.63         31.27         1.67 o
   1   6  15         10.43          8.46         0.91 o
   2   6  15          4.44          7.27         0.75 o
   3   6  15         21.70         24.78         1.25 o
  -2   7  15         12.28         12.41         1.86 o
  -1   7  15         19.89         17.28         1.05 o
   0   7  15         44.34         51.93         2.09 o
   1   7  15         19.56         15.92         1.03 o
   2   7  15         12.28         12.89         1.00 o
   0   0  16          0.00          0.90         0.64 o
   1   0  16          0.02          0.70         0.49 o
   2   0  16          2.85          3.42         0.75 o
   3   0  16         13.71         13.20         1.55 o
   4   0  16        134.79        164.36         3.80 o
  -4   1  16         29.20         29.53         1.51 o
  -3   1  16         26.68         25.49         2.09 o
  -2   1  16          7.82          6.71         1.29 o
  -1   1  16         10.51         10.69         0.96 o
   0   1  16        126.78        143.09         5.00 o
   1   1  16         10.62         10.06         1.02 o
   2   1  16          8.18          8.89         1.12 o
   3   1  16         26.88         29.29         1.74 o
   4   1  16         29.20         31.02         1.56 o
  -4   2  16          7.12          5.49         1.22 o
  -3   2  16         10.99         12.14         1.46 o
  -2   2  16         67.76         82.93         4.02 o
  -1   2  16          8.74          9.62         0.97 o
   0   2  16          5.82          6.75         1.27 o
   1   2  16          9.01          9.41         1.44 o
   2   2  16         66.33         72.89         4.66 o
   3   2  16         10.50          9.79         1.03 o
   4   2  16          7.52          7.11         0.76 o
  -4   3  16         33.35         30.22         2.59 o
  -3   3  16        117.51        139.01         4.65 o
  -2   3  16         64.08         69.04         2.83 o
  -1   3  16         23.48         29.57         1.87 o
   0   3  16          0.19          0.40         0.88 o
   1   3  16         23.32         27.66         2.25 o
   2   3  16         64.60         71.99         4.97 o
   3   3  16        116.84        128.12         3.39 o
  -3   4  16        206.20        245.77         5.95 o
  -2   4  16          0.48          0.81         0.63 o
  -1   4  16         15.87         15.16         1.33 o
   0   4  16          0.21          0.75         0.51 o
   1   4  16         16.01         18.17         1.75 o
   2   4  16          0.49          1.48         1.01 o
   3   4  16        203.52        215.78         4.30 o
  -2   5  16         37.03         33.87         2.00 o
  -1   5  16         11.69         14.14         1.20 o
   0   5  16          0.72         -0.21         0.47 o
   1   5  16         11.94         14.15         1.17 o
   2   5  16         37.24         34.69         2.16 o
  -1   6  16          2.42          3.30         0.70 o
   0   6  16         16.74         21.21         1.81 o
   1   6  16          2.34          3.51         0.74 o
   1   0  17          9.17          9.53         1.22 o
   2   0  17          0.08          0.26         0.49 o
   3   0  17          0.24          0.11         0.46 o
  -3   1  17          4.15          4.00         1.06 o
  -2   1  17          5.44          7.03         1.08 o
  -1   1  17          2.13          1.37         0.75 o
   0   1  17         22.48         21.74         1.29 o
   1   1  17          2.21          2.05         0.44 o
   2   1  17          5.37          5.26         0.70 o
   3   1  17          4.06          4.14         0.72 o
  -2   2  17          3.49          4.63         1.03 o
  -1   2  17          5.80          5.74         1.73 o
   0   2  17         32.59         36.43         1.62 o
   1   2  17          5.69          5.11         0.80 o
   2   2  17          3.37          3.50         0.63 o
   3   2  17         22.01         29.91         2.49 o
  -2   3  17        102.64        122.20         5.65 o
  -1   3  17         16.88         21.62         1.79 o
   0   3  17         15.41         13.56         0.84 o
   1   3  17         17.12         21.77         1.19 o
   2   3  17        103.57        117.20         3.06 o
  -1   4  17         10.30         14.62         1.33 o
   0   4  17          9.99         10.23         0.89 o
   1   4  17         10.35         14.17         0.90 o
                                                
